# Supplementary material for: Bis(μ-5-diisopropyl­amino-1,2,3,4-tetra­zolido-κ2 N 2:N 3)bis­[(triisopropyl­phosphane)copper(I)]
Source: Acta Crystallogr Sect E Struct Rep Online. 2011 Jun 25;67(Pt 7):m975–6. doi: 10.1107/S1600536811022719 (PMC3151938; doi:10.1107/S1600536811022719)
Supplement: Supplementary file 1 [file e-67-0m975-sup1.cif]

##############################################################################
#                                                                            #
# This CIF contains the data in a paper accepted for publication in          #
# Acta Crystallographica Section E. It conforms to the requirements of       #
# Notes for Authors for Acta Crystallographica Section E, and has been       #
# peer reviewed under the auspices of the IUCr Commission on Journals.       #
#                                                                            #
# Full details of the Crystallographic Information File format               #
# are given in the paper "The Crystallographic Information File (CIF):       #
# a New Standard Archive File for Crystallography" by S. R. Hall, F. H.      #
# Allen and I. D. Brown [Acta Cryst. (1991), A47, 655-685].                  #
#                                                                            #
# The current version of the core CIF dictionary is obtainable from          #
# ftp://ftp.iucr.org/pub/cif_core.dic.                                       #
#                                                                            #
# Software is freely available for graphical display of the structure(s)     #
# in this CIF. For information consult the CIF software page                 #
# http://www.iucr.org/resources/cif/software.                                #
#                                                                            #
# This file may be used for bona fide research purposes within the           #
# scientific community so long as proper attribution is given to the journal # 
# article from which it was obtained.                                        #
#                                                                            #
##############################################################################
data_global
_audit_creation_method     'PLATON <TABLE ACC> option'
_journal_date_recd_electronic     2011-02-20
_journal_date_accepted     2011-06-12
_journal_name_full     'Acta Crystallographica, Section E'
_journal_year     2011
_journal_volume     67
_journal_issue      7
_journal_page_first     m975
_journal_page_last     m976
_journal_paper_category     QM
_journal_coeditor_code     HP2003
_publ_contact_author_name     'Dr Issam Kobrsi'
_publ_contact_author_address
;
The Petroleum Institute
PO Box 2533
Abu Dhabi
UAE
;
_publ_contact_author_email     ikobrsi@pi.ac.ae
_publ_contact_author_fax      97126075200
_publ_contact_author_phone      971555577823
_publ_section_title
;\
Bis(\m-5-diisopropylamino-1,2,3,4-tetrazolido-\k^2^<i>N</i>^2^:<i>N</i>^3^)\
bis[(triisopropylphosphane)copper(I)]
;
loop_
    _publ_author_name
    _publ_author_footnote
    _publ_author_address
    'Kobrsi, Issam' .
;Department of Chemistry
The Petroleum Institute
PO Box 2533
Abu Dhabi
United Arab Emirates
;
    'Bassioni, Ghada'
;
On leave from the Faculty of Engineering,
Ain Shams University,
Cairo, Egypt.
;
;Chemical Engineering Program
The Petroleum Institute
PO Box 2533
Abu Dhabi
United Arab Emirates
;
data_I
_chemical_name_systematic
;
Bis(\m-5-diisopropylamino-1,2,3,4-tetrazolido-
\k^2^<i>N</i>^2^:<i>N</i>^3^)bis[(triisopropylphosphane)copper(I)]
;
_chemical_name_common     ?
_chemical_formula_moiety     'C32 H70 Cu2 N10 P2'
_chemical_formula_sum     'C32 H70 Cu2 N10 P2'
_chemical_formula_structural     ?
_chemical_formula_iupac     '[Cu2 (C7 H14 N5)2 (C9 H21 P)2]'
_chemical_formula_weight     784.02
_chemical_melting_point     ?
_symmetry_cell_setting     triclinic
_symmetry_space_group_name_H-M     'P -1'
_symmetry_space_group_name_Hall     '-P 1'
loop_
    _symmetry_equiv_pos_site_id
    _symmetry_equiv_pos_as_xyz
    1 x,y,z
    2 -x,-y,-z
_cell_length_a     7.3573(6)
_cell_length_b     10.8987(8)
_cell_length_c     12.7134(9)
_cell_angle_alpha     94.273(2)
_cell_angle_beta     96.993(2)
_cell_angle_gamma     93.548(2)
_cell_volume     1006.43(13)
_cell_formula_units_Z     1
_cell_measurement_reflns_used     8161
_cell_measurement_theta_min     2.8
_cell_measurement_theta_max     28.2
_cell_measurement_temperature     100(2)
_cell_special_details
;
;
_exptl_crystal_description     fragment
_exptl_crystal_colour     colorless
_exptl_crystal_size_max     0.37
_exptl_crystal_size_mid     0.28
_exptl_crystal_size_min     0.21
_exptl_crystal_size_rad     ?
_exptl_crystal_density_diffrn     1.294
_exptl_crystal_density_meas     ?
_exptl_crystal_density_method     'Not Measured'
_exptl_crystal_F_000     420
_exptl_absorpt_coefficient_mu     1.171
_exptl_absorpt_correction_type     multi-scan
_exptl_absorpt_process_details     '(SADABS; Bruker, 2005)'
_exptl_absorpt_correction_T_min     0.6745
_exptl_absorpt_correction_T_max     0.7910
_exptl_special_details
;
;
_diffrn_ambient_temperature     100(2)
_diffrn_radiation_type     MoK\a
_diffrn_radiation_wavelength     0.71073
_diffrn_radiation_source     'fine-focus sealed tube'
_diffrn_radiation_monochromator     graphite
_diffrn_measurement_device_type     'Bruker APEXII'
_diffrn_measurement_method     'Bruker APEX2'
_diffrn_reflns_number     17280
_diffrn_reflns_av_R_equivalents     0.0420
_diffrn_reflns_av_sigmaI/netI     0.0320
_diffrn_reflns_theta_min     3.05
_diffrn_reflns_theta_max     28.23
_diffrn_reflns_theta_full     28.23
_diffrn_measured_fraction_theta_max     0.946
_diffrn_measured_fraction_theta_full     0.946
_diffrn_reflns_limit_h_min     -9
_diffrn_reflns_limit_h_max     9
_diffrn_reflns_limit_k_min     -14
_diffrn_reflns_limit_k_max     14
_diffrn_reflns_limit_l_min     0
_diffrn_reflns_limit_l_max     16
_diffrn_reflns_reduction_process
;
;
_refine_special_details
;
Refinement of <i>F</i>^2^ against ALL reflections. The weighted <i>R</i>-factor
<i>wR</i> and goodness of fit <i>S</i> are based on <i>F</i>^2^, conventional
<i>R</i>-factors <i>R</i> are based on <i>F</i>, with <i>F</i> set to zero for
negative <i>F</i>^2^. The threshold expression of <i>F</i>^2^ >
\s(<i>F</i>^2^) is used only for calculating <i>R</i>-factors(gt) <i>etc</i>.
and is not relevant to the choice of reflections for refinement.
<i>R</i>-factors based on <i>F</i>^2^ are statistically about twice as large
as those based on <i>F</i>, and <i>R</i>- factors based on ALL data will be
even larger.
;
_reflns_number_total     4689
_reflns_number_gt     4336
_reflns_threshold_expression     I>2\s(I)
_refine_ls_structure_factor_coef     Fsqd
_refine_ls_matrix_type     full
_refine_ls_R_factor_all     0.0323
_refine_ls_R_factor_gt     0.0294
_refine_ls_wR_factor_gt     0.0769
_refine_ls_wR_factor_ref     0.0786
_refine_ls_goodness_of_fit_ref     1.049
_refine_ls_restrained_S_all     1.049
_refine_ls_number_reflns     4689
_refine_ls_number_parameters     218
_refine_ls_number_restraints     0
_refine_ls_number_constraints     ?
_refine_ls_hydrogen_treatment     constr
_refine_ls_weighting_scheme     calc
_refine_ls_weighting_details
         'calc w=1/[\s^2^(Fo^2^)+(0.0402P)^2^+0.4118P] where P=(Fo^2^+2Fc^2^)/3'
_atom_sites_solution_hydrogens     geom
_atom_sites_solution_primary     direct
_atom_sites_solution_secondary     difmap
_refine_ls_shift/su_max     0.001
_refine_ls_shift/su_mean     0.000
_refine_diff_density_max     0.703
_refine_diff_density_min     -0.419
_refine_ls_extinction_method     'none'
_refine_ls_abs_structure_details     ?
_refine_ls_abs_structure_Flack     .
loop_
    _atom_type_symbol
    _atom_type_description
    _atom_type_scat_dispersion_real
    _atom_type_scat_dispersion_imag
    _atom_type_scat_source
    P P 0.1023 0.0942 'International Tables Vol C Tables 4.2.6.8 and 6.1.1.4'
    N N 0.0061 0.0033 'International Tables Vol C Tables 4.2.6.8 and 6.1.1.4'
    Cu Cu 0.3201 1.2651 'International Tables Vol C Tables 4.2.6.8 and 6.1.1.4'
    H H 0.0000 0.0000 'International Tables Vol C Tables 4.2.6.8 and 6.1.1.4'
    C C 0.0033 0.0016 'International Tables Vol C Tables 4.2.6.8 and 6.1.1.4'
_computing_data_collection     'APEX2 (Bruker, 2005)'
_computing_cell_refinement     'SAINT-Plus (Bruker, 2005)'
_computing_data_reduction     'SAINT-Plus (Bruker, 2005)'
_computing_structure_solution     'SHELXS97 (Sheldrick, 2008)'
_computing_structure_refinement     'SHELXL97 (Sheldrick, 2008)'
_computing_molecular_graphics     'SHELXTL-Plus (Sheldrick, 2008)'
_computing_publication_material     'SHELXTL-Plus (Sheldrick, 2008)'
loop_
    _atom_site_type_symbol
    _atom_site_label
    _atom_site_fract_x
    _atom_site_fract_y
    _atom_site_fract_z
    _atom_site_U_iso_or_equiv
    _atom_site_thermal_displace_type
    _atom_site_calc_flag
    _atom_site_refinement_flags
    _atom_site_occupancy
    Cu Cu1 0.17941(2) 0.40943(2) 0.063570(10)
                                            0.01750(10)
                                                      Uani . . 1.000
    P P1 0.40113(5) 0.30668(4) 0.13812(3) 0.01780(10)
                                                    Uani . . 1.000
    N N1 0.11874(19) 0.59579(13) 0.23257(10) 0.0229(4) Uani . . 1.000
    N N2 0.06116(17) 0.54829(13) 0.13256(10) 0.0204(3) Uani . . 1.000
    N N3 0.05711(17) 0.38081(13) -0.08583(10) 0.0200(4) Uani . . 1.000
    N N4 0.08031(19) 0.28290(13) -0.15304(10) 0.0245(4) Uani . . 1.000
    N N5 0.0599(2) 0.78110(15) 0.33143(11) 0.0314(4) Uani . . 1.000
    C C1 0.0307(2) 0.69968(15) 0.24179(12) 0.0231(4) Uani . . 1.000
    C C2 -0.0740(2) 0.87242(15) 0.35075(12) 0.0238(4) Uani . . 1.000
    C C3 -0.0506(2) 0.98014(17) 0.28292(14) 0.0302(5) Uani . . 1.000
    C C4 -0.2723(2) 0.81977(18) 0.33976(14) 0.0316(5) Uani . . 1.000
    C C5 0.1839(3) 0.74562(18) 0.42230(14) 0.0354(5) Uani . . 1.000
    C C6 0.2998(2) 0.8553(2) 0.47853(14) 0.0341(5) Uani . . 1.000
    C C7 0.0810(4) 0.6751(2) 0.4980(2) 0.0591(8) Uani . . 1.000
    C C8 0.4926(2) 0.36010(15) 0.27701(12) 0.0246(4) Uani . . 1.000
    C C9 0.5791(3) 0.49258(17) 0.28358(15) 0.0335(5) Uani . . 1.000
    C C10 0.3424(3) 0.35205(18) 0.34983(13) 0.0324(5) Uani . . 1.000
    C C11 0.3136(2) 0.14523(15) 0.14860(13) 0.0227(4) Uani . . 1.000
    C C12 0.4392(2) 0.06264(16) 0.21261(14) 0.0265(5) Uani . . 1.000
    C C13 0.2369(3) 0.07915(17) 0.04102(14) 0.0315(5) Uani . . 1.000
    C C14 0.6088(2) 0.31413(17) 0.06842(13) 0.0261(5) Uani . . 1.000
    C C15 0.7777(2) 0.25545(18) 0.11955(15) 0.0300(5) Uani . . 1.000
    C C16 0.5643(2) 0.2698(2) -0.04897(14) 0.0360(6) Uani . . 1.000
    H H2 -0.04210 0.90660 0.42640 0.0290 Uiso calc R 1.000
    H H3A -0.07590 0.95060 0.20750 0.0450 Uiso calc R 1.000
    H H3B 0.07550 1.01720 0.29820 0.0450 Uiso calc R 1.000
    H H3C -0.13640 1.04200 0.29930 0.0450 Uiso calc R 1.000
    H H4A -0.28240 0.75290 0.38670 0.0470 Uiso calc R 1.000
    H H4B -0.31160 0.78760 0.26590 0.0470 Uiso calc R 1.000
    H H4C -0.35080 0.88490 0.35960 0.0470 Uiso calc R 1.000
    H H5 0.26960 0.68830 0.39280 0.0420 Uiso calc R 1.000
    H H6A 0.22370 0.90680 0.51910 0.0510 Uiso calc R 1.000
    H H6B 0.35190 0.90370 0.42600 0.0510 Uiso calc R 1.000
    H H6C 0.39940 0.82690 0.52710 0.0510 Uiso calc R 1.000
    H H7A 0.00340 0.60680 0.45800 0.0890 Uiso calc R 1.000
    H H7B 0.00410 0.73060 0.53400 0.0890 Uiso calc R 1.000
    H H7C 0.16930 0.64230 0.55100 0.0890 Uiso calc R 1.000
    H H8 0.59030 0.30530 0.30200 0.0290 Uiso calc R 1.000
    H H9A 0.62420 0.52010 0.35780 0.0500 Uiso calc R 1.000
    H H9B 0.48670 0.54700 0.25600 0.0500 Uiso calc R 1.000
    H H9C 0.68160 0.49530 0.24110 0.0500 Uiso calc R 1.000
    H H10A 0.24340 0.40320 0.32520 0.0490 Uiso calc R 1.000
    H H10B 0.39400 0.38160 0.42270 0.0490 Uiso calc R 1.000
    H H10C 0.29350 0.26620 0.34840 0.0490 Uiso calc R 1.000
    H H11 0.20500 0.15240 0.18830 0.0270 Uiso calc R 1.000
    H H12A 0.54300 0.04410 0.17400 0.0400 Uiso calc R 1.000
    H H12B 0.36980 -0.01440 0.22250 0.0400 Uiso calc R 1.000
    H H12C 0.48510 0.10550 0.28220 0.0400 Uiso calc R 1.000
    H H13A 0.16230 0.00450 0.05180 0.0470 Uiso calc R 1.000
    H H13B 0.33840 0.05640 0.00200 0.0470 Uiso calc R 1.000
    H H13C 0.16050 0.13400 0.00010 0.0470 Uiso calc R 1.000
    H H14 0.64690 0.40400 0.06980 0.0310 Uiso calc R 1.000
    H H15A 0.88080 0.27150 0.07930 0.0450 Uiso calc R 1.000
    H H15B 0.75040 0.16620 0.11910 0.0450 Uiso calc R 1.000
    H H15C 0.80990 0.29100 0.19310 0.0450 Uiso calc R 1.000
    H H16A 0.54690 0.17950 -0.05660 0.0540 Uiso calc R 1.000
    H H16B 0.66580 0.29660 -0.08710 0.0540 Uiso calc R 1.000
    H H16C 0.45150 0.30470 -0.07870 0.0540 Uiso calc R 1.000
loop_
    _atom_site_aniso_label
    _atom_site_aniso_U_11
    _atom_site_aniso_U_22
    _atom_site_aniso_U_33
    _atom_site_aniso_U_12
    _atom_site_aniso_U_13
    _atom_site_aniso_U_23
    Cu1 0.02020(10)
                  0.01770(10)
                            0.01380(10)
                                      0.00750(10)
                                                -0.00310(10)
                                                           -0.00100(10)
    P1 0.0195(2) 0.0181(2) 0.0149(2) 0.00600(10)
                                               -0.00310(10)
                                                          0.00070(10)
    N1 0.0288(7) 0.0237(7) 0.0147(6) 0.0109(5) -0.0040(5) -0.0037(5)
    N2 0.0243(6) 0.0209(7) 0.0150(5) 0.0076(5) -0.0023(4) -0.0015(5)
    N3 0.0225(6) 0.0214(7) 0.0153(6) 0.0070(5) -0.0014(4) -0.0024(5)
    N4 0.0302(7) 0.0263(7) 0.0158(6) 0.0133(5) -0.0039(5) -0.0042(5)
    N5 0.0422(8) 0.0316(8) 0.0179(6) 0.0223(6) -0.0099(6) -0.0082(6)
    C1 0.0266(7) 0.0243(8) 0.0175(7) 0.0105(6) -0.0033(5) -0.0021(6)
    C2 0.0309(8) 0.0226(8) 0.0176(7) 0.0116(6) 0.0002(6) -0.0031(6)
    C3 0.0348(9) 0.0294(9) 0.0275(8) 0.0085(7) 0.0046(7) 0.0028(7)
    C4 0.0366(9) 0.0285(9) 0.0295(8) 0.0031(7) 0.0058(7) -0.0022(7)
    C5 0.0477(10) 0.0324(10) 0.0223(8) 0.0216(8) -0.0142(7) -0.0080(7)
    C6 0.0295(8) 0.0473(12) 0.0243(8) 0.0077(8) -0.0017(6) 0.0003(8)
    C7 0.0697(15) 0.0431(13) 0.0551(14) -0.0126(11) -0.0350(12) 0.0262(11)
    C8 0.0310(8) 0.0216(8) 0.0186(7) 0.0077(6) -0.0087(6) -0.0002(6)
    C9 0.0390(9) 0.0245(9) 0.0319(9) 0.0043(7) -0.0131(7) -0.0039(7)
    C10 0.0497(10) 0.0301(10) 0.0178(7) 0.0138(8) 0.0008(7) 0.0009(7)
    C11 0.0234(7) 0.0193(7) 0.0248(7) 0.0056(6) -0.0015(6) 0.0016(6)
    C12 0.0301(8) 0.0206(8) 0.0280(8) 0.0069(6) -0.0038(6) 0.0041(6)
    C13 0.0355(9) 0.0228(9) 0.0320(9) 0.0012(7) -0.0108(7) -0.0006(7)
    C14 0.0231(7) 0.0303(9) 0.0252(8) 0.0057(6) 0.0005(6) 0.0047(7)
    C15 0.0213(7) 0.0355(10) 0.0344(9) 0.0079(7) 0.0012(6) 0.0089(7)
    C16 0.0294(8) 0.0539(13) 0.0250(8) 0.0029(8) 0.0058(7) 0.0023(8)
_geom_special_details
;
All e.s.d.'s (except the e.s.d. in the dihedral angle between two l.s. planes)
are estimated using the full covariance matrix. The cell e.s.d.'s are taken
into account individually in the estimation of e.s.d.'s in distances, angles
and torsion angles; correlations between e.s.d.'s in cell parameters are only
used when they are defined by crystal symmetry. An approximate (isotropic)
treatment of cell e.s.d.'s is used for estimating e.s.d.'s involving l.s.
planes.
;
loop_
    _geom_bond_atom_site_label_1
    _geom_bond_atom_site_label_2
    _geom_bond_site_symmetry_1
    _geom_bond_site_symmetry_2
    _geom_bond_distance
    _geom_bond_publ_flag
    Cu1 P1 . . 2.1957(5) yes
    Cu1 N2 . . 1.9919(14) yes
    Cu1 N3 . . 1.9938(13) yes
    P1 C8 . . 1.8490(16) no
    P1 C11 . . 1.8559(17) no
    P1 C14 . . 1.8578(16) no
    N1 N2 . . 1.3445(18) no
    N1 C1 . . 1.343(2) no
    N2 N3 . 2_565 1.3164(19) no
    N3 N4 . . 1.3491(19) no
    N4 C1 . 2_565 1.343(2) no
    N5 C1 . . 1.378(2) no
    N5 C2 . . 1.472(2) no
    N5 C5 . . 1.473(2) no
    C2 C3 . . 1.521(2) no
    C2 C4 . . 1.521(2) no
    C5 C6 . . 1.505(3) no
    C5 C7 . . 1.519(3) no
    C8 C9 . . 1.534(3) no
    C8 C10 . . 1.528(3) no
    C11 C12 . . 1.535(2) no
    C11 C13 . . 1.524(2) no
    C14 C15 . . 1.530(2) no
    C14 C16 . . 1.524(2) no
    C2 H2 . . 1.0000 no
    C3 H3A . . 0.9800 no
    C3 H3B . . 0.9800 no
    C3 H3C . . 0.9800 no
    C4 H4A . . 0.9800 no
    C4 H4B . . 0.9800 no
    C4 H4C . . 0.9800 no
    C5 H5 . . 1.0000 no
    C6 H6A . . 0.9800 no
    C6 H6B . . 0.9800 no
    C6 H6C . . 0.9800 no
    C7 H7A . . 0.9800 no
    C7 H7B . . 0.9800 no
    C7 H7C . . 0.9800 no
    C8 H8 . . 1.0000 no
    C9 H9A . . 0.9800 no
    C9 H9B . . 0.9800 no
    C9 H9C . . 0.9800 no
    C10 H10A . . 0.9800 no
    C10 H10B . . 0.9800 no
    C10 H10C . . 0.9800 no
    C11 H11 . . 1.0000 no
    C12 H12A . . 0.9800 no
    C12 H12B . . 0.9800 no
    C12 H12C . . 0.9800 no
    C13 H13A . . 0.9800 no
    C13 H13B . . 0.9800 no
    C13 H13C . . 0.9800 no
    C14 H14 . . 1.0000 no
    C15 H15A . . 0.9800 no
    C15 H15B . . 0.9800 no
    C15 H15C . . 0.9800 no
    C16 H16A . . 0.9800 no
    C16 H16B . . 0.9800 no
    C16 H16C . . 0.9800 no
loop_
    _geom_contact_atom_site_label_1
    _geom_contact_atom_site_label_2
    _geom_contact_distance
    _geom_contact_site_symmetry_1
    _geom_contact_site_symmetry_2
    _geom_contact_publ_flag
    Cu1 H15A 2.6200 . 1_455 no
    N1 N4 2.235(2) . 2_565 no
    N2 N3 3.2030(19) . . no
    N2 N4 2.184(2) . 2_565 no
    N3 N2 3.2030(19) . . no
    N3 N1 2.1779(18) . 2_565 no
    N4 C4 3.082(2) . 2_565 no
    N4 C3 3.182(2) . 2_565 no
    N4 N1 2.235(2) . 2_565 no
    N1 H10A 2.6400 . . no
    N1 H9B 2.7800 . . no
    N1 H5 2.3200 . . no
    N1 H16B 2.8500 . 2_665 no
    N2 H16B 2.6900 . 2_665 no
    N3 H15A 2.8900 . 1_455 no
    N4 H13C 2.6600 . . no
    N4 H16C 2.7700 . . no
    N4 H3A 2.5800 . 2_565 no
    N4 H4B 2.4800 . 2_565 no
    C3 N4 3.182(2) . 2_565 no
    C4 N4 3.082(2) . 2_565 no
    C12 C15 3.530(2) . . no
    C13 C16 3.440(3) . . no
    C15 C12 3.530(2) . . no
    C16 C13 3.440(3) . . no
    C1 H7A 3.0200 . . no
    C1 H4B 2.7900 . . no
    C1 H3A 2.9400 . . no
    C2 H7B 2.9100 . . no
    C2 H6A 2.8600 . . no
    C3 H11 2.9900 . 1_565 no
    C6 H2 2.6300 . . no
    C7 H2 2.9000 . . no
    C7 H4A 3.0700 . . no
    C8 H15C 2.8000 . . no
    C8 H12C 2.7800 . . no
    C9 H14 2.9300 . . no
    C9 H15C 3.1000 . . no
    C9 H4A 3.0900 . 1_655 no
    C10 H11 2.9200 . . no
    C10 H12C 3.0500 . . no
    C11 H3B 3.0900 . 1_545 no
    C11 H10C 2.8000 . . no
    C12 H3B 3.0400 . 1_545 no
    C12 H15B 2.9100 . . no
    C12 H10C 3.0400 . . no
    C12 H8 2.9000 . . no
    C13 H13A 3.0800 . 2_555 no
    C13 H16A 2.9200 . . no
    C14 H9C 2.8200 . . no
    C15 H8 2.8700 . . no
    C15 H12A 2.9700 . . no
    C16 H13B 2.9300 . . no
    H2 C6 2.6300 . . no
    H2 C7 2.9000 . . no
    H2 H6A 2.1600 . . no
    H2 H7B 2.4500 . . no
    H2 H6A 2.6000 . 2_576 no
    H3A C1 2.9400 . . no
    H3A N4 2.5800 . 2_565 no
    H3B C11 3.0900 . 1_565 no
    H3B C12 3.0400 . 1_565 no
    H3B H11 2.3400 . 1_565 no
    H3B H12B 2.5100 . 1_565 no
    H3C H4C 2.4800 . . no
    H3C H6A 2.5000 . 2_576 no
    H4A C7 3.0700 . . no
    H4A C9 3.0900 . 1_455 no
    H4A H9A 2.5700 . 1_455 no
    H4B C1 2.7900 . . no
    H4B N4 2.4800 . 2_565 no
    H4B H16C 2.5800 . 2_565 no
    H4C H3C 2.4800 . . no
    H4C H6B 2.4500 . 1_455 no
    H5 N1 2.3200 . . no
    H6A C2 2.8600 . . no
    H6A H2 2.1600 . . no
    H6A H7B 2.4700 . . no
    H6A H2 2.6000 . 2_576 no
    H6A H3C 2.5000 . 2_576 no
    H6B H4C 2.4500 . 1_655 no
    H6C H12C 2.5100 . 2_666 no
    H7A C1 3.0200 . . no
    H7B C2 2.9100 . . no
    H7B H2 2.4500 . . no
    H7B H6A 2.4700 . . no
    H7C H8 2.4200 . 2_666 no
    H8 C12 2.9000 . . no
    H8 C15 2.8700 . . no
    H8 H12C 2.2500 . . no
    H8 H15C 2.2600 . . no
    H8 H7C 2.4200 . 2_666 no
    H9A H4A 2.5700 . 1_655 no
    H9A H10B 2.4600 . . no
    H9B N1 2.7800 . . no
    H9B H10A 2.5800 . . no
    H9C C14 2.8200 . . no
    H9C H14 2.3000 . . no
    H9C H15C 2.5300 . . no
    H10A N1 2.6400 . . no
    H10A H9B 2.5800 . . no
    H10B H9A 2.4600 . . no
    H10C C11 2.8000 . . no
    H10C C12 3.0400 . . no
    H10C H11 2.3000 . . no
    H10C H12C 2.4800 . . no
    H11 C3 2.9900 . 1_545 no
    H11 C10 2.9200 . . no
    H11 H3B 2.3400 . 1_545 no
    H11 H10C 2.3000 . . no
    H12A C15 2.9700 . . no
    H12A H13B 2.5200 . . no
    H12A H15B 2.1800 . . no
    H12B H3B 2.5100 . 1_545 no
    H12B H13A 2.5300 . . no
    H12C C8 2.7800 . . no
    H12C C10 3.0500 . . no
    H12C H8 2.2500 . . no
    H12C H10C 2.4800 . . no
    H12C H6C 2.5100 . 2_666 no
    H13A H12B 2.5300 . . no
    H13A C13 3.0800 . 2_555 no
    H13A H13A 2.5800 . 2_555 no
    H13B C16 2.9300 . . no
    H13B H12A 2.5200 . . no
    H13B H16A 2.2100 . . no
    H13C N4 2.6600 . . no
    H14 C9 2.9300 . . no
    H14 H9C 2.3000 . . no
    H15A Cu1 2.6200 . 1_655 no
    H15A N3 2.8900 . 1_655 no
    H15A H16B 2.5300 . . no
    H15B C12 2.9100 . . no
    H15B H12A 2.1800 . . no
    H15B H16A 2.5500 . . no
    H15C C8 2.8000 . . no
    H15C C9 3.1000 . . no
    H15C H8 2.2600 . . no
    H15C H9C 2.5300 . . no
    H16A C13 2.9200 . . no
    H16A H13B 2.2100 . . no
    H16A H15B 2.5500 . . no
    H16B H15A 2.5300 . . no
    H16B N1 2.8500 . 2_665 no
    H16B N2 2.6900 . 2_665 no
    H16C N4 2.7700 . . no
    H16C H4B 2.5800 . 2_565 no
loop_
    _geom_angle_atom_site_label_1
    _geom_angle_atom_site_label_2
    _geom_angle_atom_site_label_3
    _geom_angle_site_symmetry_1
    _geom_angle_site_symmetry_2
    _geom_angle_site_symmetry_3
    _geom_angle
    _geom_angle_publ_flag
    P1 Cu1 N2 . . . 126.53(4) yes
    P1 Cu1 N3 . . . 126.52(4) yes
    N2 Cu1 N3 . . . 106.96(5) yes
    Cu1 P1 C8 . . . 116.09(5) no
    Cu1 P1 C11 . . . 109.53(5) no
    Cu1 P1 C14 . . . 112.78(6) no
    C8 P1 C11 . . . 103.02(7) no
    C8 P1 C14 . . . 103.05(7) no
    C11 P1 C14 . . . 111.91(8) no
    N2 N1 C1 . . . 103.91(12) no
    Cu1 N2 N1 . . . 122.29(10) no
    Cu1 N2 N3 . . 2_565 126.91(10) no
    N1 N2 N3 . . 2_565 109.86(13) no
    Cu1 N3 N4 . . . 124.44(10) no
    Cu1 N3 N2 . . 2_565 125.54(10) no
    N2 N3 N4 2_565 . . 110.00(12) no
    N3 N4 C1 . . 2_565 103.64(13) no
    C1 N5 C2 . . . 120.27(13) no
    C1 N5 C5 . . . 117.08(15) no
    C2 N5 C5 . . . 118.88(14) no
    N1 C1 N5 . . . 122.80(14) no
    N1 C1 N4 . . 2_565 112.59(14) no
    N4 C1 N5 2_565 . . 124.55(15) no
    N5 C2 C3 . . . 110.45(13) no
    N5 C2 C4 . . . 114.69(14) no
    C3 C2 C4 . . . 112.02(13) no
    N5 C5 C6 . . . 111.51(16) no
    N5 C5 C7 . . . 111.98(19) no
    C6 C5 C7 . . . 112.07(16) no
    P1 C8 C9 . . . 110.57(11) no
    P1 C8 C10 . . . 111.09(11) no
    C9 C8 C10 . . . 110.22(14) no
    P1 C11 C12 . . . 117.76(11) no
    P1 C11 C13 . . . 112.62(12) no
    C12 C11 C13 . . . 110.39(14) no
    P1 C14 C15 . . . 117.04(12) no
    P1 C14 C16 . . . 111.77(11) no
    C15 C14 C16 . . . 111.12(14) no
    N5 C2 H2 . . . 106.00 no
    C3 C2 H2 . . . 106.00 no
    C4 C2 H2 . . . 106.00 no
    C2 C3 H3A . . . 109.00 no
    C2 C3 H3B . . . 109.00 no
    C2 C3 H3C . . . 109.00 no
    H3A C3 H3B . . . 109.00 no
    H3A C3 H3C . . . 109.00 no
    H3B C3 H3C . . . 110.00 no
    C2 C4 H4A . . . 109.00 no
    C2 C4 H4B . . . 109.00 no
    C2 C4 H4C . . . 109.00 no
    H4A C4 H4B . . . 110.00 no
    H4A C4 H4C . . . 109.00 no
    H4B C4 H4C . . . 109.00 no
    N5 C5 H5 . . . 107.00 no
    C6 C5 H5 . . . 107.00 no
    C7 C5 H5 . . . 107.00 no
    C5 C6 H6A . . . 110.00 no
    C5 C6 H6B . . . 109.00 no
    C5 C6 H6C . . . 109.00 no
    H6A C6 H6B . . . 109.00 no
    H6A C6 H6C . . . 109.00 no
    H6B C6 H6C . . . 109.00 no
    C5 C7 H7A . . . 110.00 no
    C5 C7 H7B . . . 110.00 no
    C5 C7 H7C . . . 109.00 no
    H7A C7 H7B . . . 109.00 no
    H7A C7 H7C . . . 109.00 no
    H7B C7 H7C . . . 109.00 no
    P1 C8 H8 . . . 108.00 no
    C9 C8 H8 . . . 108.00 no
    C10 C8 H8 . . . 108.00 no
    C8 C9 H9A . . . 110.00 no
    C8 C9 H9B . . . 109.00 no
    C8 C9 H9C . . . 109.00 no
    H9A C9 H9B . . . 109.00 no
    H9A C9 H9C . . . 109.00 no
    H9B C9 H9C . . . 109.00 no
    C8 C10 H10A . . . 109.00 no
    C8 C10 H10B . . . 109.00 no
    C8 C10 H10C . . . 109.00 no
    H10A C10 H10B . . . 109.00 no
    H10A C10 H10C . . . 109.00 no
    H10B C10 H10C . . . 109.00 no
    P1 C11 H11 . . . 105.00 no
    C12 C11 H11 . . . 105.00 no
    C13 C11 H11 . . . 105.00 no
    C11 C12 H12A . . . 109.00 no
    C11 C12 H12B . . . 109.00 no
    C11 C12 H12C . . . 109.00 no
    H12A C12 H12B . . . 109.00 no
    H12A C12 H12C . . . 109.00 no
    H12B C12 H12C . . . 109.00 no
    C11 C13 H13A . . . 109.00 no
    C11 C13 H13B . . . 110.00 no
    C11 C13 H13C . . . 109.00 no
    H13A C13 H13B . . . 109.00 no
    H13A C13 H13C . . . 109.00 no
    H13B C13 H13C . . . 109.00 no
    P1 C14 H14 . . . 105.00 no
    C15 C14 H14 . . . 105.00 no
    C16 C14 H14 . . . 105.00 no
    C14 C15 H15A . . . 109.00 no
    C14 C15 H15B . . . 109.00 no
    C14 C15 H15C . . . 109.00 no
    H15A C15 H15B . . . 110.00 no
    H15A C15 H15C . . . 110.00 no
    H15B C15 H15C . . . 109.00 no
    C14 C16 H16A . . . 109.00 no
    C14 C16 H16B . . . 109.00 no
    C14 C16 H16C . . . 109.00 no
    H16A C16 H16B . . . 109.00 no
    H16A C16 H16C . . . 109.00 no
    H16B C16 H16C . . . 110.00 no
loop_
    _geom_torsion_atom_site_label_1
    _geom_torsion_atom_site_label_2
    _geom_torsion_atom_site_label_3
    _geom_torsion_atom_site_label_4
    _geom_torsion_site_symmetry_1
    _geom_torsion_site_symmetry_2
    _geom_torsion_site_symmetry_3
    _geom_torsion_site_symmetry_4
    _geom_torsion
    _geom_torsion_publ_flag
    N2 Cu1 P1 C8 . . . . -2.92(8) no
    N2 Cu1 P1 C11 . . . . 113.17(7) no
    N2 Cu1 P1 C14 . . . . -121.49(8) no
    N3 Cu1 P1 C8 . . . . 177.48(7) no
    N3 Cu1 P1 C11 . . . . -66.43(7) no
    N3 Cu1 P1 C14 . . . . 58.91(8) no
    P1 Cu1 N2 N1 . . . . 4.13(14) no
    P1 Cu1 N2 N3 . . . 2_565 171.90(10) no
    N3 Cu1 N2 N1 . . . . -176.21(11) no
    N3 Cu1 N2 N3 . . . 2_565 -8.43(14) no
    P1 Cu1 N3 N4 . . . . 9.97(14) no
    P1 Cu1 N3 N2 . . . 2_565 -172.05(10) no
    N2 Cu1 N3 N4 . . . . -169.69(12) no
    N2 Cu1 N3 N2 . . . 2_565 8.29(14) no
    Cu1 P1 C8 C9 . . . . -62.53(13) no
    Cu1 P1 C8 C10 . . . . 60.18(13) no
    C11 P1 C8 C9 . . . . 177.79(12) no
    C11 P1 C8 C10 . . . . -59.51(13) no
    C14 P1 C8 C9 . . . . 61.25(14) no
    C14 P1 C8 C10 . . . . -176.04(12) no
    Cu1 P1 C11 C12 . . . . -171.57(10) no
    Cu1 P1 C11 C13 . . . . 58.21(13) no
    C8 P1 C11 C12 . . . . -47.46(13) no
    C8 P1 C11 C13 . . . . -177.68(12) no
    C14 P1 C11 C12 . . . . 62.59(14) no
    C14 P1 C11 C13 . . . . -67.63(14) no
    Cu1 P1 C14 C15 . . . . 174.64(11) no
    Cu1 P1 C14 C16 . . . . -55.61(14) no
    C8 P1 C14 C15 . . . . 48.70(15) no
    C8 P1 C14 C16 . . . . 178.45(13) no
    C11 P1 C14 C15 . . . . -61.33(15) no
    C11 P1 C14 C16 . . . . 68.43(15) no
    C1 N1 N2 Cu1 . . . . 168.56(10) no
    C1 N1 N2 N3 . . . 2_565 -1.07(16) no
    N2 N1 C1 N5 . . . . -176.03(14) no
    N2 N1 C1 N4 . . . 2_565 1.06(18) no
    Cu1 N2 N3 Cu1 . . 2_565 2_565 9.93(19) no
    Cu1 N2 N3 N4 . . 2_565 2_565 -168.30(10) no
    N1 N2 N3 Cu1 . . 2_565 2_565 178.95(10) no
    N1 N2 N3 N4 . . 2_565 2_565 0.73(17) no
    Cu1 N3 N4 C1 . . . 2_565 178.31(10) no
    N2 N3 N4 C1 2_565 . . 2_565 0.06(16) no
    N3 N4 C1 N1 . . 2_565 2_565 0.65(17) no
    N3 N4 C1 N5 . . 2_565 2_565 -176.39(15) no
    C2 N5 C1 N1 . . . . -162.27(15) no
    C2 N5 C1 N4 . . . 2_565 21.0(2) no
    C5 N5 C1 N1 . . . . -4.4(2) no
    C5 N5 C1 N4 . . . 2_565 178.88(16) no
    C1 N5 C2 C3 . . . . -78.37(18) no
    C1 N5 C2 C4 . . . . 49.4(2) no
    C5 N5 C2 C3 . . . . 124.14(16) no
    C5 N5 C2 C4 . . . . -108.15(18) no
    C1 N5 C5 C6 . . . . 142.57(15) no
    C1 N5 C5 C7 . . . . -90.96(19) no
    C2 N5 C5 C6 . . . . -59.2(2) no
    C2 N5 C5 C7 . . . . 67.3(2) no
loop_
    _geom_hbond_atom_site_label_D
    _geom_hbond_atom_site_label_H
    _geom_hbond_atom_site_label_A
    _geom_hbond_site_symmetry_A
    _geom_hbond_distance_DH
    _geom_hbond_distance_HA
    _geom_hbond_distance_DA
    _geom_hbond_angle_DHA
    _geom_hbond_publ_flag
    C3 H3A N4 2_565 0.98 2.58 3.182(2) 119 yes
    C4 H4B N4 2_565 0.98 2.48 3.082(2) 120 yes
    C5 H5 N1 . 1.00 2.32 2.784(2) 107 yes
