# Supplementary material for: Bis(μ-5-diisopropyl­amino-1,2,3,4-tetra­zolido-κ2 N 2:N 3)bis­[(triisopropyl­phosphane)copper(I)]
Source: Acta Crystallogr Sect E Struct Rep Online. 2011 Jun 25;67(Pt 7):m975–6. doi: 10.1107/S1600536811022719 (PMC3151938; doi:10.1107/S1600536811022719)
Supplement: Supplementary file 2 [file e-67-0m975-Isup2.hkl]

# 
# h,k,l, Fc-squared, Fo-squared, sigma(Fo-squared) and status flag 
# 
data_I
_shelx_title ' NIDR - Bassioni' 
_shelx_refln_list_code          4 
_shelx_F_calc_maximum       88.86 
_exptl_crystal_F_000       420.00 
_reflns_d_resolution_high  0.7514 
 
loop_ 
 _symmetry_equiv_pos_as_xyz 
 'x, y, z' 
 '-x, -y, -z' 
 
_cell_length_a     7.3573 
_cell_length_b    10.8987 
_cell_length_c    12.7134 
_cell_angle_alpha  94.273 
_cell_angle_beta   96.993 
_cell_angle_gamma  93.548 
 
_shelx_F_squared_multiplier     1.000 
 
loop_ 
 _refln_index_h 
 _refln_index_k 
 _refln_index_l 
 _refln_F_squared_calc 
 _refln_F_squared_meas 
 _refln_F_squared_sigma 
 _refln_observed_status 
   2   0   0       47.33       70.92      1.50 o 
   3   0   0      320.08      301.97      5.99 o 
   4   0   0      347.69      365.00      7.79 o 
   5   0   0      785.72      796.14     18.28 o 
   6   0   0       16.96       18.28      1.70 o 
   7   0   0       32.16       29.67      2.30 o 
   8   0   0      556.69      547.80     18.08 o 
   9   0   0      313.73      343.03     14.08 o 
  -9   1   0        8.13       11.49      2.90 o 
  -8   1   0      269.56      283.89      9.29 o 
  -7   1   0       33.28       32.96      2.40 o 
  -6   1   0       78.16       67.53      2.50 o 
  -5   1   0     1357.05     1329.56     26.97 o 
  -4   1   0      106.92      124.17      3.00 o 
  -3   1   0     1425.84     1443.53     25.37 o 
  -2   1   0      258.53      290.28      4.50 o 
  -1   1   0      131.54      146.04      2.30 o 
   1   1   0     1985.76     2122.49     54.24 o 
   2   1   0       42.10       30.77      0.90 o 
   3   1   0     1342.14     1356.43     29.77 o 
   4   1   0     1177.84     1112.29     26.07 o 
   5   1   0      242.84      218.86      5.29 o 
   6   1   0      424.83      452.81     11.89 o 
   7   1   0        0.58        0.60      1.70 o 
   8   1   0        4.08        4.50      2.20 o 
   9   1   0      398.42      383.78     13.49 o 
  -9   2   0      112.57       97.99      5.69 o 
  -8   2   0      306.86      299.57     10.59 o 
  -7   2   0      314.66      309.96      9.59 o 
  -6   2   0        0.17        1.50      1.40 o 
  -5   2   0      459.50      428.83      9.19 o 
  -4   2   0     1576.40     1533.83     29.17 o 
  -3   2   0      260.98      244.83      4.60 o 
  -2   2   0      127.44      121.87      2.10 o 
  -1   2   0       54.11       60.13      1.10 o 
   0   2   0     1513.99     1744.90     90.00 o 
   1   2   0     1295.64     1323.66     29.97 o 
   2   2   0       13.17        9.69      0.60 o 
   3   2   0      949.46     1084.52     21.68 o 
   4   2   0     1141.78     1086.52     28.07 o 
   5   2   0      425.30      429.03     10.59 o 
   6   2   0      898.49      888.93     22.38 o 
   7   2   0      213.20      213.87      7.09 o 
   8   2   0        4.58        3.90      2.30 o 
   9   2   0       83.72       80.51      6.29 o 
  -9   3   0      165.04      163.92      7.89 o 
  -8   3   0       46.06       45.85      3.20 o 
  -7   3   0      810.34      820.41     23.27 o 
  -6   3   0      277.87      260.52      7.29 o 
  -5   3   0      324.48      304.17      6.49 o 
  -4   3   0     3358.37     3313.30     57.74 o 
  -3   3   0      428.74      449.61      7.79 o 
  -2   3   0     5456.33     5626.99    180.90 o 
  -1   3   0     4447.04     4778.01    152.53 o 
   0   3   0     2674.85     3196.73    164.62 o 
   2   3   0       67.89       47.05      1.50 o 
   3   3   0       30.76       24.57      1.30 o 
   4   3   0      410.73      394.27     10.59 o 
   5   3   0      479.71      474.88     12.89 o 
   6   3   0      414.79      414.45     14.98 o 
   7   3   0      861.02      869.26     24.27 o 
   8   3   0        5.19        2.20      3.00 o 
   9   3   0        0.59       -0.10      3.30 o 
  -9   4   0       65.71       61.73      3.90 o 
  -8   4   0       11.45        9.79      2.10 o 
  -7   4   0      483.08      451.51     14.98 o 
  -6   4   0      740.40      690.35     15.48 o 
  -5   4   0      668.59      648.20     13.49 o 
  -4   4   0      791.21      774.56     15.18 o 
  -3   4   0     3118.97     3289.43     66.73 o 
  -2   4   0        4.83        5.29      0.70 o 
  -1   4   0      563.44      532.32     14.98 o 
   0   4   0      898.69      941.08     35.26 o 
   1   4   0       74.48       75.62      4.89 o 
   2   4   0     2819.77     2819.94     71.22 o 
   3   4   0      256.21      240.54      6.09 o 
   4   4   0      234.02      233.85      6.09 o 
   5   4   0      178.17      195.69      5.89 o 
   6   4   0      257.37      244.93      9.39 o 
   7   4   0      429.42      402.36     14.88 o 
   8   4   0       51.50       46.95      4.69 o 
   9   4   0       20.53       27.07      4.20 o 
  -9   5   0       56.79       51.84      3.50 o 
  -8   5   0      125.49      115.57      4.99 o 
  -7   5   0       16.05       16.38      1.80 o 
  -6   5   0      914.40      896.03     21.18 o 
  -5   5   0       65.18       60.63      1.80 o 
  -4   5   0       36.80       38.56      1.70 o 
  -3   5   0     2585.74     2749.31     52.94 o 
  -2   5   0      777.49      827.70     17.08 o 
  -1   5   0     1522.07     1340.94     52.94 o 
   0   5   0       48.42       33.26      2.60 o 
   1   5   0     2537.11     2416.08    134.45 o 
   2   5   0     1211.23     1292.80     32.66 o 
   3   5   0      727.97      751.28     19.48 o 
   4   5   0      231.97      229.85      7.29 o 
   5   5   0       24.19       21.68      2.10 o 
   6   5   0      862.69      816.71     27.57 o 
   7   5   0       28.22       32.66      3.30 o 
   8   5   0      145.07      159.93      9.09 o 
  -9   6   0       36.58       39.66      4.79 o 
  -8   6   0      283.76      272.50     13.39 o 
  -7   6   0      547.68      537.62     19.18 o 
  -6   6   0      259.48      255.82      9.69 o 
  -5   6   0      222.78      198.08      7.69 o 
  -4   6   0       24.14       25.57      1.40 o 
  -3   6   0     1698.23     1795.55     36.46 o 
  -2   6   0     1329.42     1308.28     26.67 o 
  -1   6   0      636.64      647.90     25.97 o 
   0   6   0      717.98      662.68     37.26 o 
   1   6   0     2044.11     1961.67    109.48 o 
   2   6   0      277.69      268.21      8.09 o 
   3   6   0     2520.61     2362.03     67.43 o 
   4   6   0        1.39        1.30      1.70 o 
   5   6   0      400.14      388.78     13.79 o 
   6   6   0      287.85      280.70     10.59 o 
   7   6   0       74.08       66.03      4.30 o 
   8   6   0       85.77      104.39      7.59 o 
  -8   7   0      177.25      163.32      9.19 o 
  -7   7   0      299.98      287.69     11.09 o 
  -6   7   0       10.39        9.89      2.20 o 
  -5   7   0      428.54      447.51     15.58 o 
  -4   7   0      116.30      107.78      3.40 o 
  -3   7   0       68.62       71.22      2.00 o 
  -2   7   0     1885.15     1915.22     55.84 o 
  -1   7   0       60.47       70.92      3.60 o 
   0   7   0     1390.16     1311.78     73.42 o 
   1   7   0      847.61      843.38     47.65 o 
   2   7   0      235.70      265.91      8.69 o 
   3   7   0      106.30      106.88      3.90 o 
   4   7   0      205.82      180.40      7.09 o 
   5   7   0       40.10       39.76      3.00 o 
   6   7   0      154.47      165.22      9.19 o 
   7   7   0      237.21      248.23     13.09 o 
   8   7   0       62.03       58.14      5.89 o 
  -8   8   0       17.31       12.39      3.70 o 
  -7   8   0       82.67       78.81      4.60 o 
  -6   8   0      636.97      604.54     20.98 o 
  -5   8   0      431.64      410.85     14.48 o 
  -4   8   0       28.15       34.86      2.20 o 
  -3   8   0       14.12       17.18      1.20 o 
  -2   8   0      641.30      665.08     19.78 o 
  -1   8   0     1381.68     1303.18     38.16 o 
   0   8   0      113.40      108.28      4.89 o 
   1   8   0      289.07      243.84     14.68 o 
   2   8   0      606.65      649.59     18.98 o 
   3   8   0       48.00       39.76      2.60 o 
   4   8   0      336.39      312.86     14.48 o 
   5   8   0       46.86       42.45      4.10 o 
   6   8   0       12.54       10.09      3.40 o 
   7   8   0      214.75      199.88     11.19 o 
  -8   9   0       18.55       15.18      3.80 o 
  -7   9   0      133.26      135.45      6.39 o 
  -6   9   0      214.54      217.56      8.69 o 
  -5   9   0        3.00        2.00      1.80 o 
  -4   9   0     1683.49     1697.26     47.75 o 
  -3   9   0      533.75      490.47     17.08 o 
  -2   9   0       11.76       14.78      1.60 o 
  -1   9   0      787.41      794.34     23.47 o 
   0   9   0      347.86      308.66     12.79 o 
   1   9   0      837.50      769.66     43.85 o 
   2   9   0      167.33      144.84      7.09 o 
   3   9   0       20.03       16.98      2.60 o 
   4   9   0      878.61      907.41     38.76 o 
   5   9   0       91.74       96.79      6.29 o 
   6   9   0       16.99       11.49      3.60 o 
   7   9   0        6.64        6.39      3.80 o 
  -7  10   0      167.85      177.21      7.69 o 
  -6  10   0       34.59       42.75      3.20 o 
  -5  10   0      161.61      163.22      6.69 o 
  -4  10   0     1080.79     1028.18     43.65 o 
  -3  10   0      221.84      226.25      8.59 o 
  -2  10   0        3.83        2.00      1.60 o 
  -1  10   0      242.52      244.83      8.89 o 
   0  10   0      643.12      645.10     26.07 o 
   1  10   0        0.47       -0.80      1.70 o 
   2  10   0       33.18       34.86      3.00 o 
   3  10   0      101.67       99.79      5.69 o 
   4  10   0        4.00        4.69      2.70 o 
   5  10   0      567.71      519.64     23.37 o 
   6  10   0       12.44       14.68      3.80 o 
  -6  11   0        3.22        8.19      3.50 o 
  -5  11   0      294.96      279.50     13.79 o 
  -4  11   0      246.58      255.32     12.39 o 
  -3  11   0      441.05      471.49     16.78 o 
  -2  11   0      144.80      158.73      6.29 o 
  -1  11   0        0.48        0.20      1.50 o 
   0  11   0      697.01      707.33     28.47 o 
   1  11   0       35.71       35.36      2.90 o 
   2  11   0       30.43       35.36      3.20 o 
   3  11   0       15.99       12.39      2.80 o 
   4  11   0      132.66      160.63      8.59 o 
   5  11   0      208.55      194.69     10.49 o 
  -5  12   0      316.08      305.37     14.98 o 
  -4  12   0      331.88      330.14     15.48 o 
  -3  12   0      478.23      494.86     21.88 o 
  -2  12   0      421.19      412.05     14.78 o 
  -1  12   0       63.38       65.73      3.40 o 
   0  12   0       91.89      104.69      4.50 o 
   1  12   0      118.04      113.88      4.89 o 
   2  12   0      375.27      344.43     15.48 o 
   3  12   0      191.93      205.38     10.39 o 
   4  12   0      141.95      163.12      8.89 o 
  -4  13   0       93.35       85.61      5.99 o 
  -3  13   0       27.18       27.27      3.40 o 
  -2  13   0      364.31      389.68     14.08 o 
  -1  13   0        6.00        6.99      1.90 o 
   0  13   0       18.59       17.88      2.10 o 
   1  13   0      104.15      128.96      5.49 o 
   2  13   0       10.24       20.58      3.00 o 
   3  13   0      265.37      272.30     12.99 o 
  -3  14   0       90.03      110.18      6.79 o 
  -2  14   0      134.65      137.35      7.59 o 
  -1  14   0      111.07      103.39      4.89 o 
   0  14   0        0.67       -1.00      1.90 o 
   1  14   0        8.06       10.49      2.20 o 
  -1 -14   1        5.22        9.29      2.90 o 
   0 -14   1       25.78       34.36      3.80 o 
   1 -14   1      212.57      235.94     11.59 o 
   2 -14   1      113.60      107.68      6.59 o 
   3 -14   1      116.90      122.17      7.39 o 
  -3 -13   1      138.75      154.33      8.49 o 
  -2 -13   1      169.29      189.99      9.59 o 
  -1 -13   1        8.86        9.49      2.20 o 
   0 -13   1       56.88       69.22      3.80 o 
   1 -13   1       63.55       66.83      3.80 o 
   2 -13   1      468.85      501.16     22.38 o 
   3 -13   1       13.70       20.38      3.30 o 
   4 -13   1      352.52      340.93     16.38 o 
  -4 -12   1        2.11        3.10      3.00 o 
  -3 -12   1      162.33      163.32      8.69 o 
  -2 -12   1        0.18        1.40      2.40 o 
  -1 -12   1      704.26      729.41     24.97 o 
   0 -12   1        7.89        7.49      1.90 o 
   1 -12   1       65.09       74.62      3.80 o 
   2 -12   1      501.01      559.29     19.68 o 
   3 -12   1      202.95      210.97     10.59 o 
   4 -12   1      251.23      244.03     12.19 o 
   5 -12   1       38.67       35.16      4.30 o 
  -5 -11   1       34.07       43.65      4.50 o 
  -4 -11   1       39.69       37.06      4.00 o 
  -3 -11   1       24.19       18.88      3.10 o 
  -2 -11   1       58.70       53.34      3.90 o 
  -1 -11   1      312.39      324.25     11.59 o 
   0 -11   1      603.90      622.32     21.38 o 
   1 -11   1       29.38       28.87      2.40 o 
   2 -11   1      167.51      168.12      6.79 o 
   3 -11   1      468.18      482.28     21.38 o 
   4 -11   1        3.07        7.59      2.80 o 
   5 -11   1      141.20      141.75      6.09 o 
   6 -11   1      118.07      131.36      6.09 o 
  -6 -10   1      105.85      117.67      7.69 o 
  -5 -10   1      256.44      259.62     12.89 o 
  -4 -10   1      105.37       96.20      6.09 o 
  -3 -10   1       88.59       87.21      5.39 o 
  -2 -10   1      166.82      155.93      7.79 o 
  -1 -10   1       10.69       11.69      2.20 o 
   0 -10   1      768.61      804.33     27.07 o 
   1 -10   1       29.73       30.67      2.30 o 
   2 -10   1      467.81      473.69     16.58 o 
   3 -10   1      479.88      458.40     17.08 o 
   4 -10   1      281.85      258.52      9.49 o 
   5 -10   1      416.56      422.84     14.98 o 
   6 -10   1       45.47       44.55      3.40 o 
   7 -10   1      210.59      192.19      8.39 o 
  -7  -9   1       10.49        4.10      3.70 o 
  -6  -9   1      138.28      120.17      7.69 o 
  -5  -9   1      190.11      175.11      9.39 o 
  -4  -9   1        5.54        5.99      2.70 o 
  -3  -9   1      275.96      285.09     13.09 o 
  -2  -9   1      144.83      134.35      6.79 o 
  -1  -9   1      170.28      195.99      7.49 o 
   0  -9   1      821.82      819.51     24.27 o 
   1  -9   1     1103.01     1108.10     32.66 o 
   2  -9   1      107.23      106.08      4.60 o 
   3  -9   1       52.63       53.64      2.50 o 
   4  -9   1      668.30      684.56     23.07 o 
   5  -9   1      507.07      480.38     16.88 o 
   6  -9   1      216.49      209.97      8.49 o 
   7  -9   1        1.52        2.80      2.50 o 
  -7  -8   1       97.98       96.69      7.09 o 
  -6  -8   1       49.76       56.24      5.09 o 
  -5  -8   1       12.86        7.89      2.90 o 
  -4  -8   1      486.87      478.08     16.58 o 
  -3  -8   1      332.03      339.03     11.79 o 
  -2  -8   1      504.02      538.91     19.38 o 
  -1  -8   1      547.74      556.80     19.48 o 
   0  -8   1      201.21      220.66      6.99 o 
   1  -8   1     1994.85     1942.29     56.64 o 
   2  -8   1        7.87        5.59      1.40 o 
   3  -8   1      151.38      139.75      4.10 o 
   4  -8   1      221.60      233.65      7.49 o 
   5  -8   1       26.38       28.07      2.50 o 
   6  -8   1      674.93      665.78     22.88 o 
   7  -8   1      205.58      206.78      8.69 o 
   8  -8   1       25.82       22.68      3.90 o 
  -8  -7   1       33.93       32.17      6.69 o 
  -7  -7   1      258.15      228.25     12.19 o 
  -6  -7   1       38.66       39.26      3.30 o 
  -5  -7   1        0.54       -0.70      2.00 o 
  -4  -7   1     1636.62     1583.58     51.64 o 
  -3  -7   1      307.20      318.75     10.19 o 
  -2  -7   1      635.66      656.39     22.88 o 
  -1  -7   1      372.60      367.50     12.99 o 
   0  -7   1     1192.08     1163.14     33.96 o 
   1  -7   1     1841.49     1757.89     51.24 o 
   2  -7   1      271.41      287.19      7.29 o 
   3  -7   1        6.99        6.39      1.30 o 
   4  -7   1       18.29       20.28      1.80 o 
   5  -7   1     1174.59     1119.48     36.86 o 
   6  -7   1      206.11      194.19      7.89 o 
   7  -7   1      280.38      271.21     10.59 o 
   8  -7   1      339.72      339.73     16.18 o 
  -8  -6   1       43.35       48.85      7.39 o 
  -7  -6   1      167.96      168.92      7.49 o 
  -6  -6   1       49.45       45.55      3.50 o 
  -5  -6   1      267.03      239.74      9.09 o 
  -4  -6   1      307.29      313.76     11.09 o 
  -3  -6   1      192.02      200.28      6.49 o 
  -2  -6   1       77.15       71.62      2.80 o 
  -1  -6   1      914.14      937.58     32.07 o 
   0  -6   1     1769.63     1692.36     49.25 o 
   1  -6   1       31.43       39.76      1.60 o 
   2  -6   1     4962.67     5218.93    114.18 o 
   3  -6   1      639.18      616.63     16.88 o 
   4  -6   1       94.01       67.53      2.70 o 
   5  -6   1      204.31      219.76      8.39 o 
   6  -6   1        0.71       -0.90      1.80 o 
   7  -6   1      209.41      203.38      6.59 o 
   8  -6   1      143.46      131.36      5.49 o 
   9  -6   1       25.66       23.77      2.60 o 
  -8  -5   1      335.53      350.02     16.28 o 
  -7  -5   1       13.97       18.08      2.80 o 
  -6  -5   1      176.73      174.21      7.29 o 
  -5  -5   1       86.30      104.69      4.89 o 
  -4  -5   1       59.48       66.43      2.90 o 
  -3  -5   1     1050.17     1116.29     31.77 o 
  -2  -5   1      136.57      133.06      4.40 o 
  -1  -5   1     1639.35     1701.55     48.35 o 
   0  -5   1       16.52       10.79      0.90 o 
   1  -5   1      732.52      693.35     17.68 o 
   2  -5   1     2997.25     3047.49     66.93 o 
   3  -5   1     2703.57     2822.13     66.43 o 
   4  -5   1       14.91       22.78      1.30 o 
   5  -5   1      311.39      308.37      7.29 o 
   6  -5   1     1107.62     1059.85     24.97 o 
   7  -5   1        2.82        2.00      1.70 o 
   8  -5   1       89.69       82.21      4.20 o 
   9  -5   1        2.27        0.50      2.20 o 
  -9  -4   1        8.30        6.49      3.70 o 
  -8  -4   1      250.79      268.31     13.19 o 
  -7  -4   1      300.56      310.96     11.79 o 
  -6  -4   1      533.83      499.06     17.58 o 
  -5  -4   1      543.84      567.08     17.18 o 
  -4  -4   1      220.87      216.56      7.09 o 
  -3  -4   1      406.54      374.79     10.39 o 
  -2  -4   1     2005.22     2004.82     56.94 o 
  -1  -4   1     3615.17     3742.43    119.87 o 
   0  -4   1       96.39       99.29      3.10 o 
   1  -4   1     1666.97     1693.06     37.36 o 
   2  -4   1      165.74      172.01      4.20 o 
   3  -4   1     1666.24     1581.28     30.47 o 
   4  -4   1        8.47        4.50      0.80 o 
   5  -4   1       53.35       55.24      1.80 o 
   6  -4   1     1864.90     1786.76     43.95 o 
   7  -4   1      220.23      211.67      7.79 o 
   8  -4   1      159.39      152.73      6.29 o 
   9  -4   1       85.36       83.21      5.09 o 
  -9  -3   1        6.45       20.88      3.90 o 
  -8  -3   1       32.99       41.36      4.50 o 
  -7  -3   1      311.38      313.26     11.79 o 
  -6  -3   1        0.42        1.60      1.70 o 
  -5  -3   1      633.79      618.13     18.48 o 
  -4  -3   1      331.10      314.46      8.59 o 
  -3  -3   1      280.74      310.06      7.59 o 
  -2  -3   1     3180.13     3278.34     75.22 o 
  -1  -3   1     3136.48     3235.09     97.19 o 
   0  -3   1     3656.12     3767.41    119.47 o 
   1  -3   1       79.50       55.24      1.30 o 
   2  -3   1     1891.96     2033.19     36.76 o 
   3  -3   1     2416.44     2378.62     47.95 o 
   4  -3   1      378.54      349.92      7.79 o 
   5  -3   1       73.98       76.72      2.30 o 
   6  -3   1      160.29      157.03      4.89 o 
   7  -3   1     1006.14     1007.51     28.27 o 
   8  -3   1      185.14      188.79      7.39 o 
   9  -3   1      186.80      198.28      9.09 o 
  -9  -2   1        5.37        0.60      2.50 o 
  -8  -2   1       33.41       31.17      3.00 o 
  -7  -2   1      150.53      167.32      5.89 o 
  -6  -2   1      337.46      337.33     10.89 o 
  -5  -2   1      809.76      779.65     18.68 o 
  -4  -2   1      343.76      320.95      7.99 o 
  -3  -2   1      253.01      220.06      5.19 o 
  -2  -2   1     4104.82     4474.24     92.80 o 
   0  -2   1      110.52       88.70      1.70 o 
   1  -2   1     1423.18     1514.65     23.37 o 
   2  -2   1     7563.98     8447.02    468.79 o 
   3  -2   1        3.46        5.89      0.60 o 
   4  -2   1     2162.56     2050.57     41.26 o 
   5  -2   1       22.85       18.68      1.30 o 
   6  -2   1        5.47        5.99      1.50 o 
   7  -2   1      223.22      236.14      7.69 o 
   8  -2   1       49.34       48.45      3.40 o 
   9  -2   1      215.95      213.67      9.59 o 
  -9  -1   1      380.17      414.55     14.48 o 
  -8  -1   1       23.32       26.77      2.80 o 
  -7  -1   1       77.06       74.32      3.50 o 
  -6  -1   1      470.00      472.49     12.49 o 
  -5  -1   1      270.03      279.10      7.99 o 
  -4  -1   1      145.70      122.27      3.50 o 
  -3  -1   1       35.20       48.55      1.40 o 
   1  -1   1     1819.45     1972.76     30.97 o 
   2  -1   1     3118.33     3362.35     55.24 o 
   3  -1   1      321.99      269.21      5.79 o 
   4  -1   1       61.66       46.95      1.60 o 
   5  -1   1      117.78      125.86      3.20 o 
   6  -1   1      139.08      130.66      3.90 o 
   7  -1   1      353.88      336.63     10.39 o 
   8  -1   1      832.59      827.70     26.47 o 
   9  -1   1        1.58        2.40      2.80 o 
  -9   0   1      183.22      212.67      9.59 o 
  -8   0   1       26.75       31.07      2.80 o 
  -7   0   1       47.00       45.35      2.70 o 
  -6   0   1       93.26       91.80      3.10 o 
  -5   0   1      682.76      654.09     15.18 o 
  -4   0   1     1354.44     1325.76     24.67 o 
  -3   0   1      895.01      920.80     18.58 o 
  -2   0   1      351.58      399.57      6.09 o 
  -1   0   1     1066.44     1108.90     17.28 o 
   1   0   1     1631.79     1845.79     33.56 o 
   2   0   1      146.64      141.55      2.80 o 
   3   0   1     3064.61     3191.63     59.83 o 
   4   0   1       33.86       26.17      1.30 o 
   5   0   1     2598.04     2695.97     60.13 o 
   6   0   1        6.01        4.79      1.60 o 
   7   0   1       96.57       83.51      3.70 o 
   8   0   1      401.96      403.06     13.69 o 
   9   0   1       39.79       31.57      3.30 o 
  -9   1   1       48.13       45.15      4.00 o 
  -8   1   1      292.51      294.08      9.39 o 
  -7   1   1       22.19       23.67      2.10 o 
  -6   1   1      275.35      267.01      6.09 o 
  -5   1   1     1852.40     1855.08     37.36 o 
  -4   1   1       46.73       54.14      1.60 o 
  -3   1   1     1449.47     1467.61     25.77 o 
  -2   1   1      757.81      779.65     14.08 o 
   1   1   1      411.01      470.19      9.39 o 
   2   1   1     1163.81     1217.58     25.47 o 
   3   1   1     1216.08     1257.93     29.57 o 
   4   1   1      916.49      898.92     18.98 o 
   5   1   1     1274.32     1274.52     26.77 o 
   6   1   1      333.58      332.04      9.09 o 
   7   1   1       26.22       26.17      2.40 o 
   8   1   1       57.15       55.04      3.70 o 
   9   1   1      495.92      510.45     17.38 o 
  -9   2   1       27.94       22.78      3.20 o 
  -8   2   1      686.98      648.99     21.08 o 
  -7   2   1      333.02      313.06      9.69 o 
  -6   2   1        2.19        2.40      1.20 o 
  -5   2   1      337.94      322.25      6.49 o 
  -4   2   1      812.18      765.97     14.88 o 
  -3   2   1     3037.55     2918.93     51.74 o 
  -2   2   1     4497.56     4452.76     98.99 o 
  -1   2   1        3.18       -0.20      0.50 o 
   1   2   1     1135.75     1202.39     37.66 o 
   2   2   1       50.46       45.75      1.40 o 
   3   2   1       26.72       25.57      1.20 o 
   4   2   1      518.09      497.06     13.19 o 
   5   2   1       55.94       49.95      2.70 o 
   6   2   1     1442.53     1566.10     38.56 o 
   7   2   1       18.64       21.18      2.30 o 
   8   2   1       49.10       53.24      4.79 o 
   9   2   1      401.74      421.64     19.58 o 
  -9   3   1      124.39      118.67      5.59 o 
  -8   3   1      326.01      330.94     11.59 o 
  -7   3   1      230.08      220.86      7.89 o 
  -6   3   1      338.62      324.55      7.69 o 
  -5   3   1       69.84       65.63      1.70 o 
  -4   3   1     5500.49     5469.26    105.98 o 
  -3   3   1        7.82       13.39      0.70 o 
  -2   3   1        6.44        9.59      0.70 o 
  -1   3   1     3729.89     3881.38    145.64 o 
   2   3   1      254.81      262.32      6.19 o 
   3   3   1     1275.95     1347.94     28.87 o 
   4   3   1     1121.21     1170.03     31.17 o 
   5   3   1      330.72      346.92      9.79 o 
   6   3   1      664.81      644.00     22.18 o 
   7   3   1       66.47       69.62      4.40 o 
   8   3   1        3.32        3.00      3.10 o 
   9   3   1        1.58        3.80      3.80 o 
  -9   4   1      247.15      248.33      9.29 o 
  -8   4   1        7.94        7.89      2.10 o 
  -7   4   1      788.94      787.74     21.78 o 
  -6   4   1        1.61       -0.30      0.90 o 
  -5   4   1      179.53      179.01      3.80 o 
  -4   4   1     1912.17     1923.31     40.96 o 
  -3   4   1     1350.56     1387.79     26.97 o 
  -2   4   1      176.03      130.76      3.30 o 
  -1   4   1     1202.49     1158.44     45.75 o 
   1   4   1     1867.55     2032.69    104.89 o 
   2   4   1      439.02      358.81      9.39 o 
   3   4   1       15.82       13.88      1.10 o 
   4   4   1      356.44      379.29      9.29 o 
   5   4   1     1371.31     1320.96     37.96 o 
   6   4   1        3.69        2.60      2.10 o 
   7   4   1      385.57      399.47     14.68 o 
   8   4   1        3.68        2.80      3.20 o 
   9   4   1        6.59        3.70      3.60 o 
  -9   5   1      165.90      162.02      6.59 o 
  -8   5   1      566.20      543.61     17.68 o 
  -7   5   1        4.09        3.60      1.60 o 
  -6   5   1     1036.47      997.92     23.37 o 
  -5   5   1      386.58      389.48     10.09 o 
  -4   5   1      687.10      716.22     15.68 o 
  -3   5   1      866.60      832.80     17.18 o 
  -2   5   1      924.61     1037.47     23.77 o 
  -1   5   1     2697.06     2785.27    109.38 o 
   2   5   1     1895.33     1889.85     47.85 o 
   3   5   1      174.64      187.40      5.39 o 
   4   5   1      260.19      259.42      7.29 o 
   5   5   1      299.10      322.15     10.09 o 
   6   5   1      515.28      513.44     18.08 o 
   7   5   1      188.63      188.40      8.09 o 
   8   5   1       41.82       43.15      4.60 o 
  -9   6   1       18.04       13.39      3.80 o 
  -8   6   1      159.92      149.84      8.49 o 
  -7   6   1       99.29      104.29      5.19 o 
  -6   6   1      214.78      224.56      8.79 o 
  -5   6   1        4.77        4.30      1.40 o 
  -4   6   1        0.45        1.20      0.90 o 
  -3   6   1     1543.26     1623.24     33.16 o 
  -2   6   1      376.62      355.51     10.69 o 
  -1   6   1     1657.51     1670.29     93.10 o 
   2   6   1      178.16      194.59      5.29 o 
   3   6   1     1065.89     1100.01     28.97 o 
   4   6   1      332.43      311.66      9.59 o 
   5   6   1       24.45       33.16      2.40 o 
   6   6   1      473.80      469.79     16.78 o 
   7   6   1       24.85       20.98      3.90 o 
   8   6   1      237.67      266.61     14.08 o 
  -8   7   1       57.41       45.15      4.69 o 
  -7   7   1      440.92      453.41     16.18 o 
  -6   7   1      169.98      172.81      7.09 o 
  -5   7   1      277.12      274.60     10.09 o 
  -4   7   1        4.14        5.49      1.50 o 
  -3   7   1      183.32      179.21      4.00 o 
  -2   7   1     2166.59     2170.04     62.93 o 
  -1   7   1       44.32       39.66      2.30 o 
   2   7   1      117.79      112.98      4.30 o 
   3   7   1      767.28      747.79     21.18 o 
   4   7   1        2.97        2.70      1.50 o 
   5   7   1       89.54       84.91      5.59 o 
   6   7   1      330.12      324.35     15.68 o 
   7   7   1       60.59       63.63      5.59 o 
   8   7   1      149.07      169.02     10.39 o 
  -8   8   1      100.04      111.88      7.19 o 
  -7   8   1      325.68      353.82     13.29 o 
  -6   8   1       28.46       30.07      2.80 o 
  -5   8   1     2615.46     2433.86     78.61 o 
  -4   8   1        5.51        4.30      1.40 o 
  -3   8   1      193.36      178.91      6.09 o 
  -2   8   1      941.08      989.43     29.07 o 
  -1   8   1      647.48      582.47     23.27 o 
   1   8   1       99.09       73.82      5.09 o 
   2   8   1       32.60       31.57      2.50 o 
   3   8   1      632.95      563.19     24.17 o 
   4   8   1      306.69      279.00     12.99 o 
   5   8   1        3.38        6.29      2.80 o 
   6   8   1        2.64       -1.50      3.00 o 
   7   8   1      196.39      171.81      9.99 o 
  -8   9   1       19.14       25.67      4.00 o 
  -7   9   1       26.48       30.57      3.00 o 
  -6   9   1      276.08      273.60     10.39 o 
  -5   9   1      737.02      727.31     24.47 o 
  -4   9   1      592.47      628.62     21.78 o 
  -3   9   1        6.85        6.49      1.70 o 
  -2   9   1      198.38      199.68      6.39 o 
  -1   9   1     1137.53     1125.98     44.85 o 
   1   9   1      198.49      159.43      9.89 o 
   2   9   1      176.67      195.39      8.89 o 
   3   9   1        3.55        4.10      2.10 o 
   4   9   1      934.90      891.73     38.06 o 
   5   9   1       14.40       23.97      3.50 o 
   6   9   1        2.57        5.09      3.20 o 
   7   9   1       64.96       80.01      6.39 o 
  -7  10   1        7.35        8.69      2.60 o 
  -6  10   1      234.35      228.35      8.99 o 
  -5  10   1        1.45        4.69      2.70 o 
  -4  10   1      868.27      913.21     30.97 o 
  -3  10   1      222.72      232.45      8.59 o 
  -2  10   1       59.47       47.75      2.60 o 
  -1  10   1      381.70      416.55     17.18 o 
   0  10   1      475.24      455.51     26.17 o 
   1  10   1      182.56      159.13     10.09 o 
   2  10   1      134.35      136.55      9.29 o 
   3  10   1      100.38       99.79      5.59 o 
   4  10   1      158.11      140.65      7.59 o 
   5  10   1      267.03      245.33     12.19 o 
   6  10   1        0.01        0.30      3.30 o 
  -6  11   1      168.38      167.42      9.49 o 
  -5  11   1      394.56      371.80     17.28 o 
  -4  11   1      407.61      373.99     17.08 o 
  -3  11   1      601.05      590.66     20.48 o 
  -2  11   1       76.83       69.32      3.40 o 
  -1  11   1        1.63        2.50      1.70 o 
   0  11   1      102.08      100.19      4.89 o 
   1  11   1      512.23      454.51     26.47 o 
   2  11   1      453.33      437.22     18.98 o 
   3  11   1       63.76       52.74      4.00 o 
   4  11   1       44.27       43.15      4.00 o 
   5  11   1      385.15      410.75     19.08 o 
  -5  12   1      142.49      139.55      8.09 o 
  -4  12   1        1.40       -1.20      2.40 o 
  -3  12   1      380.08      375.09     13.59 o 
  -2  12   1       16.79       15.78      1.90 o 
  -1  12   1      143.92      154.03      7.29 o 
   0  12   1      389.06      473.29     27.57 o 
   1  12   1       80.36       85.61      4.69 o 
   2  12   1      413.77      404.36     17.78 o 
   3  12   1       39.26       28.77      3.20 o 
   4  12   1       29.93       25.07      3.70 o 
  -4  13   1      164.95      171.11      9.19 o 
  -3  13   1      267.66      259.72     12.49 o 
  -2  13   1      156.27      163.02      6.59 o 
  -1  13   1        0.20       -0.80      1.70 o 
   0  13   1        3.42        0.90      1.90 o 
   1  13   1      589.60      679.86     39.26 o 
   2  13   1        0.19       -1.20      2.30 o 
   3  13   1       19.34       18.58      3.10 o 
  -2  14   1      343.91      364.10     13.29 o 
  -1  14   1        6.93        8.49      2.40 o 
   0  14   1        1.29       -0.80      2.90 o 
   1  14   1      142.12      198.38     12.89 o 
  -1 -14   2       10.60       11.39      3.20 o 
   0 -14   2      101.63      118.37      7.09 o 
   1 -14   2      338.55      385.38     18.28 o 
   2 -14   2       11.37       14.88      3.40 o 
  -3 -13   2        0.41        2.50      3.10 o 
  -2 -13   2      310.14      316.86     14.98 o 
  -1 -13   2        9.85        7.49      2.80 o 
   0 -13   2       99.04      113.28      6.69 o 
   1 -13   2      126.64      139.95      7.69 o 
   2 -13   2       81.76       89.20      5.99 o 
   3 -13   2      154.49      166.52      9.19 o 
   4 -13   2      110.55      118.77      7.59 o 
  -4 -12   2        1.29        2.10      3.20 o 
  -3 -12   2      123.27      108.68      6.69 o 
  -2 -12   2      150.63      143.44      7.79 o 
  -1 -12   2      581.11      654.79     22.68 o 
   0 -12   2       29.02       34.26      2.80 o 
   1 -12   2        1.54        1.50      1.90 o 
   2 -12   2      779.17      793.54     34.26 o 
   3 -12   2       31.10       27.47      3.60 o 
   4 -12   2      360.59      365.30     17.38 o 
   5 -12   2       25.20       28.27      4.10 o 
  -5 -11   2       34.39       27.47      4.10 o 
  -4 -11   2       27.38       30.17      3.80 o 
  -3 -11   2       37.95       38.16      3.80 o 
  -2 -11   2       66.00       62.23      4.60 o 
  -1 -11   2      771.73      803.63     27.67 o 
   0 -11   2       81.06       91.30      4.30 o 
   1 -11   2       92.77       96.79      4.60 o 
   2 -11   2      417.57      411.25     14.78 o 
   3 -11   2      591.64      553.80     24.47 o 
   4 -11   2      565.27      589.46     26.17 o 
   5 -11   2      118.11      114.88      5.39 o 
   6 -11   2      172.75      180.20      7.79 o 
  -6 -10   2      193.46      200.48     11.09 o 
  -5 -10   2       52.47       51.34      4.79 o 
  -4 -10   2      205.00      194.09     10.09 o 
  -3 -10   2      126.64      122.47      6.99 o 
  -2 -10   2       38.36       44.35      3.70 o 
  -1 -10   2      344.88      332.84     11.99 o 
   0 -10   2      828.85      849.98     28.87 o 
   1 -10   2       57.84       56.54      3.10 o 
   2 -10   2       16.43       15.88      2.10 o 
   3 -10   2      304.53      317.46     11.29 o 
   4 -10   2       27.68       21.98      2.40 o 
   5 -10   2      293.46      275.00     10.59 o 
   6 -10   2        2.34        4.60      2.40 o 
   7 -10   2       14.40       22.68      3.10 o 
  -7  -9   2       42.99       40.26      4.99 o 
  -6  -9   2        0.84       -1.10      3.20 o 
  -5  -9   2      305.46      289.89     13.98 o 
  -4  -9   2      103.65      104.69      6.39 o 
  -3  -9   2      118.33      131.36      7.19 o 
  -2  -9   2      817.84      718.92     30.67 o 
  -1  -9   2      219.30      244.83     11.19 o 
   0  -9   2      995.89     1028.18     30.47 o 
   1  -9   2      124.07      127.36      5.19 o 
   2  -9   2      305.73      284.89      8.69 o 
   3  -9   2      179.50      193.09      6.39 o 
   4  -9   2       33.44       39.46      2.80 o 
   5  -9   2      718.32      695.64     23.77 o 
   6  -9   2      261.26      237.44      9.39 o 
   7  -9   2       93.06       81.41      5.99 o 
  -7  -8   2        0.87       -1.70      3.50 o 
  -6  -8   2        0.29       -1.50      2.90 o 
  -5  -8   2      317.88      307.17     14.78 o 
  -4  -8   2      327.30      337.93     12.19 o 
  -3  -8   2      111.64      126.96      5.29 o 
  -2  -8   2      790.92      759.08     26.57 o 
  -1  -8   2      819.77      820.31     28.47 o 
   0  -8   2      533.02      584.37     19.18 o 
   1  -8   2     1001.70     1018.09     26.17 o 
   2  -8   2        0.29       -0.60      1.10 o 
   3  -8   2       62.88       63.23      2.80 o 
   4  -8   2      980.70      971.34     32.17 o 
   5  -8   2       26.08       28.97      2.70 o 
   6  -8   2      820.62      761.77     26.07 o 
   7  -8   2      196.39      202.88     10.59 o 
   8  -8   2        7.61       16.18      3.90 o 
  -8  -7   2       67.09       70.02      8.99 o 
  -7  -7   2      306.30      302.87     15.18 o 
  -6  -7   2       31.84       32.46      3.10 o 
  -5  -7   2       32.73       30.67      2.80 o 
  -4  -7   2      305.36      309.46     11.29 o 
  -3  -7   2      248.62      233.75      7.59 o 
  -2  -7   2      778.95      836.29     29.27 o 
  -1  -7   2       71.02       61.13      2.50 o 
   0  -7   2       86.88       87.31      2.80 o 
   1  -7   2     6819.03     6967.03    175.61 o 
   2  -7   2      116.83      142.84      4.30 o 
   3  -7   2      115.72      124.66      4.00 o 
   4  -7   2       36.98       40.56      2.40 o 
   5  -7   2      250.24      237.74      9.09 o 
   6  -7   2      501.51      488.27     17.28 o 
   7  -7   2       13.49       10.39      3.20 o 
   8  -7   2       73.65       70.12      5.69 o 
  -8  -6   2        5.71        8.09      3.50 o 
  -7  -6   2       97.08      111.08      5.79 o 
  -6  -6   2       59.35       65.83      4.00 o 
  -5  -6   2       36.07       31.07      2.80 o 
  -4  -6   2      468.45      446.22     15.48 o 
  -3  -6   2      111.88      112.98      4.30 o 
  -2  -6   2       75.69       82.21      3.20 o 
  -1  -6   2       60.28       41.55      1.80 o 
   0  -6   2     1584.20     1617.54     41.16 o 
   1  -6   2     1731.85     1695.46     43.25 o 
   2  -6   2     1963.63     1998.83     50.84 o 
   3  -6   2        8.83        9.29      1.20 o 
   4  -6   2      165.64      149.24      5.19 o 
   5  -6   2     2256.07     2194.42     58.44 o 
   6  -6   2       46.46       40.46      1.80 o 
   7  -6   2      193.97      176.21      6.69 o 
   8  -6   2       29.99       27.77      2.60 o 
  -8  -5   2      141.49      148.44      8.59 o 
  -7  -5   2      103.79       98.69      5.29 o 
  -6  -5   2      316.00      314.16     11.79 o 
  -5  -5   2      311.66      270.11     10.09 o 
  -4  -5   2      183.91      185.90      6.29 o 
  -3  -5   2     2418.21     2453.63     63.43 o 
  -2  -5   2      201.93      228.85      7.09 o 
  -1  -5   2       16.25       10.29      1.00 o 
   0  -5   2      478.55      492.56     12.89 o 
   1  -5   2       40.91       41.16      1.70 o 
   2  -5   2     2687.57     2634.54     61.53 o 
   3  -5   2      253.58      210.57      4.40 o 
   4  -5   2      431.11      396.47      8.39 o 
   5  -5   2     2188.97     2234.97     48.45 o 
   6  -5   2      776.52      762.87     21.08 o 
   7  -5   2      343.65      327.04     11.29 o 
   8  -5   2      109.39      102.29      4.89 o 
   9  -5   2       36.08       37.06      3.60 o 
  -9  -4   2       13.07       15.58      3.80 o 
  -8  -4   2      420.10      437.92     19.78 o 
  -7  -4   2        1.33       -1.20      2.30 o 
  -6  -4   2      490.14      449.01     15.88 o 
  -5  -4   2       15.90       18.28      2.00 o 
  -4  -4   2      174.31      167.82      5.69 o 
  -3  -4   2     2665.31     2714.25     69.22 o 
  -2  -4   2      443.63      487.47     11.59 o 
  -1  -4   2     2420.14     2506.48     64.53 o 
   0  -4   2     1872.89     1926.91     44.85 o 
   1  -4   2     1962.29     1859.48     43.55 o 
   2  -4   2     2483.52     2379.61     47.55 o 
   3  -4   2      346.00      412.25      8.19 o 
   4  -4   2        0.38        1.00      0.80 o 
   5  -4   2       24.27       30.87      1.70 o 
   6  -4   2      730.37      702.74     19.58 o 
   7  -4   2       30.81       33.16      2.70 o 
   8  -4   2      326.56      319.25     11.29 o 
   9  -4   2       66.95       58.94      4.40 o 
  -9  -3   2        5.08        4.69      3.40 o 
  -8  -3   2       75.08       91.00      4.69 o 
  -7  -3   2       64.26       65.03      4.10 o 
  -6  -3   2      125.92      132.86      5.39 o 
  -5  -3   2      344.75      349.62      9.69 o 
  -4  -3   2       10.01       15.08      1.40 o 
  -3  -3   2      481.29      499.06     11.79 o 
  -2  -3   2     4008.45     4160.38     84.91 o 
  -1  -3   2     2828.62     2827.83     60.23 o 
   0  -3   2      140.23      115.97      2.70 o 
   1  -3   2     4448.60     4884.09    107.08 o 
   2  -3   2      169.40      164.52      3.50 o 
   3  -3   2     1488.59     1434.74     27.37 o 
   4  -3   2      244.05      255.32      5.29 o 
   5  -3   2        0.38        1.20      1.00 o 
   6  -3   2      307.66      294.38      8.19 o 
   7  -3   2      261.74      253.72      8.19 o 
   8  -3   2      405.36      397.07     13.69 o 
   9  -3   2       43.78       40.66      3.90 o 
  -9  -2   2       10.61       16.58      2.80 o 
  -8  -2   2        0.96        1.10      2.20 o 
  -7  -2   2      300.73      300.57     10.59 o 
  -6  -2   2       59.72       54.24      3.00 o 
  -5  -2   2     1319.43     1250.34     32.46 o 
  -4  -2   2       79.52       85.71      2.60 o 
  -3  -2   2     1014.63     1026.48     21.28 o 
  -2  -2   2     5166.26     5033.33    150.64 o 
   0  -2   2      114.37      124.07      2.30 o 
   1  -2   2     1172.28     1310.28     22.58 o 
   2  -2   2     6024.42     6709.01    159.13 o 
   3  -2   2     1399.88     1442.63     25.27 o 
   4  -2   2     1289.79     1312.67     24.27 o 
   5  -2   2      649.90      638.41     13.29 o 
   6  -2   2      185.69      169.82      5.19 o 
   7  -2   2     1781.00     1794.45     49.45 o 
   8  -2   2        0.67        1.60      2.10 o 
   9  -2   2      129.28      135.85      7.19 o 
  -9  -1   2        9.23       10.49      3.00 o 
  -8  -1   2        1.13       -0.20      2.10 o 
  -7  -1   2      105.98      108.58      4.30 o 
  -6  -1   2      765.84      703.54     17.98 o 
  -5  -1   2      844.98      795.44     20.98 o 
  -4  -1   2     1268.45     1250.24     28.27 o 
  -3  -1   2      147.89      172.11      3.70 o 
  -1  -1   2     1322.44     1368.11     23.47 o 
   0  -1   2     2617.00     2932.41    120.07 o 
   1  -1   2     1151.35     1309.18     20.58 o 
   2  -1   2      554.54      593.46     10.49 o 
   3  -1   2        0.31        3.90      0.70 o 
   4  -1   2     1644.14     1601.46     32.26 o 
   5  -1   2       61.35       61.93      2.30 o 
   6  -1   2       26.62       27.67      2.00 o 
   7  -1   2      537.14      536.82     15.78 o 
   8  -1   2      419.69      380.99     13.19 o 
   9  -1   2       34.65       33.26      3.80 o 
  -9   0   2      262.35      250.03     10.79 o 
  -8   0   2       18.57       22.68      2.30 o 
  -7   0   2       40.74       40.66      2.60 o 
  -6   0   2      433.63      432.33     10.59 o 
  -5   0   2      234.57      209.87      4.50 o 
  -4   0   2     1515.70     1405.37     28.37 o 
  -3   0   2      349.29      337.73      6.29 o 
  -2   0   2     4111.33     4278.55     87.31 o 
   0   0   2       34.24       40.56      0.80 o 
   1   0   2      815.58      874.65     15.58 o 
   2   0   2     2753.07     2810.95     54.44 o 
   3   0   2     1352.20     1386.59     28.77 o 
   4   0   2      908.91      835.19     17.58 o 
   5   0   2      907.96      919.40     21.18 o 
   6   0   2      118.87      111.28      3.80 o 
   7   0   2       54.44       49.75      3.30 o 
   8   0   2      671.45      675.17     21.88 o 
   9   0   2       20.10       20.58      3.00 o 
  -9   1   2      572.59      616.33     23.07 o 
  -8   1   2      137.38      135.95      5.19 o 
  -7   1   2        0.15       -0.80      1.60 o 
  -6   1   2       78.63       73.72      2.20 o 
  -5   1   2     1393.37     1360.32     25.37 o 
  -4   1   2     1165.77     1235.26     21.78 o 
  -3   1   2      345.91      296.18      4.99 o 
  -2   1   2     3459.24     3486.01     57.94 o 
  -1   1   2     1968.38     2042.28     34.76 o 
   1   1   2        0.80       -0.20      0.50 o 
   2   1   2      523.08      506.45     10.29 o 
   3   1   2     1354.15     1343.04     26.37 o 
   4   1   2       72.37       70.42      2.30 o 
   5   1   2     2121.57     2168.64     44.85 o 
   6   1   2       95.04      100.09      3.70 o 
   7   1   2        3.09        1.40      1.70 o 
   8   1   2      450.46      491.57     16.48 o 
   9   1   2       47.65       52.54      5.19 o 
  -9   2   2       60.88       69.92      4.69 o 
  -8   2   2      213.85      202.98      7.59 o 
  -7   2   2        2.51        3.20      1.70 o 
  -6   2   2      963.62      916.10     18.38 o 
  -5   2   2     2896.65     2923.02     55.14 o 
  -4   2   2       20.84       18.78      1.00 o 
  -3   2   2     1575.60     1539.23     23.57 o 
  -2   2   2      445.88      479.88      9.89 o 
  -1   2   2        9.07       12.99      0.70 o 
   1   2   2      113.55      108.08      3.20 o 
   2   2   2     3538.58     3785.69     80.41 o 
   3   2   2     1712.14     1801.34     41.85 o 
   4   2   2      524.46      478.78     12.79 o 
   5   2   2      810.85      826.40     18.98 o 
   6   2   2      194.49      212.17      6.89 o 
   7   2   2       46.17       45.35      2.80 o 
   8   2   2      110.14      136.95      8.09 o 
   9   2   2      234.21      243.84     12.69 o 
  -9   3   2       50.09       48.85      3.50 o 
  -8   3   2      435.58      413.45     13.88 o 
  -7   3   2        3.40        4.40      1.60 o 
  -6   3   2      150.83      149.24      3.70 o 
  -5   3   2      476.07      477.28      8.79 o 
  -4   3   2     3487.80     3452.95     63.33 o 
  -3   3   2      455.71      460.70      9.69 o 
  -2   3   2     1324.53     1426.55     26.97 o 
  -1   3   2      710.90      814.71     24.77 o 
   1   3   2     1146.56     1205.49     37.56 o 
   2   3   2      221.42      245.33      6.09 o 
   3   3   2      472.78      515.24     11.39 o 
   4   3   2     1840.65     1995.03     47.85 o 
   5   3   2      221.87      227.05      7.39 o 
   6   3   2      969.12      972.24     26.47 o 
   7   3   2       13.89       11.29      2.70 o 
   8   3   2        5.07        7.29      3.30 o 
   9   3   2       55.48       67.73      5.89 o 
  -9   4   2      480.19      492.27     16.48 o 
  -8   4   2        0.78        0.70      1.80 o 
  -7   4   2      313.44      305.77      8.09 o 
  -6   4   2       96.40       98.49      2.80 o 
  -5   4   2       39.58       40.26      1.50 o 
  -4   4   2     2092.22     2064.66     43.35 o 
  -3   4   2      786.10      900.42     17.48 o 
  -2   4   2     5904.39     6153.71    197.39 o 
  -1   4   2     2545.78     3357.95    173.11 o 
   1   4   2     3203.04     3243.18    167.12 o 
   2   4   2     1228.80     1220.07     30.97 o 
   3   4   2      108.63      106.88      3.20 o 
   4   4   2      388.26      437.13     10.59 o 
   5   4   2     1051.49     1065.44     30.47 o 
   6   4   2      622.38      617.83     21.18 o 
   7   4   2      121.47      135.05      6.39 o 
   8   4   2        0.24       -1.50      3.00 o 
  -9   5   2      147.05      157.03      9.39 o 
  -8   5   2      197.41      191.69     10.19 o 
  -7   5   2      589.13      548.30     19.18 o 
  -6   5   2        5.70        6.49      1.70 o 
  -5   5   2      185.77      194.09      4.99 o 
  -4   5   2      515.76      557.59     11.39 o 
  -3   5   2     1255.46     1234.56     25.17 o 
  -2   5   2     1573.74     1542.42     44.75 o 
   2   5   2     1071.98     1046.96     26.67 o 
   3   5   2      804.45      814.81     21.08 o 
   4   5   2       12.11       17.98      1.60 o 
   5   5   2      774.26      834.59     24.07 o 
   6   5   2       15.19       15.28      2.50 o 
   7   5   2       90.47       86.71      4.89 o 
   8   5   2       71.13       65.93      6.09 o 
  -9   6   2        6.55        6.89      3.70 o 
  -8   6   2      298.79      298.68     14.28 o 
  -7   6   2      132.44      140.45      6.39 o 
  -6   6   2      373.38      365.50     13.19 o 
  -5   6   2       33.78       39.26      2.40 o 
  -4   6   2        3.39        4.00      1.00 o 
  -3   6   2     1805.98     1900.24     38.76 o 
  -2   6   2       22.70       28.57      1.70 o 
   2   6   2      738.27      715.82     22.68 o 
   3   6   2      299.72      274.20      7.99 o 
   4   6   2      649.08      666.38     19.18 o 
   5   6   2      329.27      321.75     11.69 o 
   6   6   2      167.64      153.43      8.59 o 
   7   6   2      191.70      192.49     10.69 o 
   8   6   2      104.80      112.58      8.09 o 
  -8   7   2      279.23      287.39     13.88 o 
  -7   7   2        0.32       -1.00      2.10 o 
  -6   7   2     1227.60     1179.82     38.76 o 
  -5   7   2      154.62      145.04      5.09 o 
  -4   7   2       62.18       45.75      2.30 o 
  -3   7   2     1057.78     1049.86     30.77 o 
  -2   7   2     1118.06     1129.57     44.85 o 
   2   7   2       83.86       81.81      3.20 o 
   3   7   2     1526.86     1494.48     41.95 o 
   4   7   2        0.47       -0.60      1.70 o 
   5   7   2       74.13       71.02      4.99 o 
   6   7   2      290.16      297.08     14.38 o 
   7   7   2       37.84       37.06      4.60 o 
  -8   8   2       13.92       15.28      3.50 o 
  -7   8   2      225.83      217.46      8.79 o 
  -6   8   2      537.30      542.81     18.78 o 
  -5   8   2     1113.35     1116.69     36.46 o 
  -4   8   2        8.43        7.29      1.30 o 
  -3   8   2      103.29      100.09      3.80 o 
  -2   8   2     1827.65     1849.69     73.12 o 
   2   8   2       13.84       10.49      1.70 o 
   3   8   2      459.87      425.64     14.88 o 
   4   8   2      124.39      120.37      5.29 o 
   5   8   2       24.24       16.38      3.20 o 
   6   8   2       61.77       72.22      5.69 o 
   7   8   2       40.43       47.15      5.09 o 
  -8   9   2       11.71       10.59      2.80 o 
  -7   9   2      146.53      148.84      6.69 o 
  -6   9   2       40.76       36.96      2.90 o 
  -5   9   2      908.29      929.69     30.87 o 
  -4   9   2       56.78       74.32      3.80 o 
  -3   9   2       44.97       39.36      2.50 o 
  -2   9   2      202.43      209.17      9.09 o 
   2   9   2      208.23      167.32     10.59 o 
   3   9   2      260.15      225.46     10.49 o 
   4   9   2      689.57      642.30     27.87 o 
   5   9   2       12.76       16.98      3.30 o 
   6   9   2       14.94       13.79      3.60 o 
  -7  10   2      107.45      109.58      5.39 o 
  -6  10   2      349.84      385.38     13.79 o 
  -5  10   2      221.69      213.67     10.69 o 
  -4  10   2      683.55      682.96     23.67 o 
  -3  10   2      241.46      234.45      8.69 o 
  -2  10   2       77.07       67.73      3.80 o 
   2  10   2      277.83      248.83     15.18 o 
   3  10   2       32.58       29.87      3.00 o 
   4  10   2     1089.42     1086.02     45.85 o 
   5  10   2      101.45       91.30      6.09 o 
   6  10   2        8.71       12.39      3.70 o 
  -6  11   2      297.28      294.78     14.58 o 
  -5  11   2        4.11        3.40      2.80 o 
  -4  11   2      473.48      443.92     19.78 o 
  -3  11   2       35.87       38.76      2.60 o 
  -2  11   2        1.47        1.00      1.70 o 
   2  11   2       59.51       49.95      4.69 o 
   3  11   2       40.72       26.47      3.00 o 
   4  11   2       34.32       27.27      3.40 o 
   5  11   2      178.37      163.12      8.89 o 
  -5  12   2      175.04      185.70      9.79 o 
  -4  12   2      128.64      122.37      6.99 o 
  -3  12   2      227.60      234.65      8.89 o 
  -2  12   2       31.67       25.77      2.10 o 
   2  12   2       20.85        7.49      3.10 o 
   3  12   2       19.42       20.18      2.90 o 
   4  12   2       12.27       17.18      3.20 o 
  -4  13   2       91.22       89.20      5.69 o 
  -3  13   2      323.55      307.77     11.39 o 
  -2  13   2        7.68        8.19      1.70 o 
   3  13   2       50.63       67.03      4.69 o 
  -1 -14   3        0.61        2.70      2.90 o 
   0 -14   3       18.86       13.79      3.40 o 
   1 -14   3      316.47      344.53     16.38 o 
   2 -14   3      240.07      281.59     13.98 o 
  -3 -13   3      149.82      163.02      9.19 o 
  -2 -13   3      199.43      223.26     11.49 o 
  -1 -13   3        0.76       -1.20      2.80 o 
   0 -13   3       18.50       18.38      3.40 o 
   1 -13   3      585.35      623.62     27.57 o 
   2 -13   3       43.88       44.05      4.30 o 
   3 -13   3      251.21      241.94     12.39 o 
   4 -13   3       22.10       27.57      4.10 o 
  -4 -12   3       24.93       27.37      4.00 o 
  -3 -12   3       10.68        7.19      3.20 o 
  -2 -12   3      442.46      445.02     20.18 o 
  -1 -12   3       30.10       31.87      3.60 o 
   0 -12   3       30.49       30.07      3.40 o 
   1 -12   3      101.82      105.59      6.39 o 
   2 -12   3      700.36      721.32     31.47 o 
   3 -12   3      269.65      273.70     13.59 o 
   4 -12   3      227.00      231.85     11.99 o 
   5 -12   3       46.93       42.35      3.40 o 
  -5 -11   3       41.16       42.65      4.79 o 
  -4 -11   3       64.01       73.92      5.59 o 
  -3 -11   3      202.55      197.79     10.29 o 
  -2 -11   3       41.57       42.35      3.90 o 
  -1 -11   3      564.74      609.64     21.28 o 
   0 -11   3       35.71       45.45      3.00 o 
   1 -11   3       77.26       80.71      4.20 o 
   2 -11   3      300.11      319.95     14.98 o 
   3 -11   3        0.49        0.10      1.70 o 
   4 -11   3      342.00      339.73     12.49 o 
   5 -11   3       59.92       57.34      3.80 o 
   6 -11   3        0.06       -1.20      2.40 o 
  -6 -10   3      119.32      112.98      7.69 o 
  -5 -10   3        0.38       -0.20      3.10 o 
  -4 -10   3      272.60      262.61     12.89 o 
  -3 -10   3      383.86      354.91     16.28 o 
  -2 -10   3      156.47      159.23      8.39 o 
  -1 -10   3      530.91      542.31     18.98 o 
   0 -10   3      775.93      786.45     26.97 o 
   1 -10   3        4.28        7.29      1.90 o 
   2 -10   3        3.45        3.90      1.50 o 
   3 -10   3       42.93       48.35      3.00 o 
   4 -10   3      694.38      666.78     22.78 o 
   5 -10   3      172.93      160.63      6.99 o 
   6 -10   3       18.85       13.88      2.80 o 
   7 -10   3        1.68        4.40      3.40 o 
  -7  -9   3        4.97        4.10      4.00 o 
  -6  -9   3       91.31      101.69      7.09 o 
  -5  -9   3      194.83      203.28     10.79 o 
  -4  -9   3      192.18      181.30      9.49 o 
  -3  -9   3      120.12      109.28      4.89 o 
  -2  -9   3      523.99      518.24     22.68 o 
  -1  -9   3       77.99       70.92      2.90 o 
   0  -9   3     1377.12     1423.15     40.16 o 
   1  -9   3        2.26        3.80      1.40 o 
   2  -9   3       10.14       13.49      1.70 o 
   3  -9   3     1358.61     1231.46     40.46 o 
   4  -9   3        7.39        8.99      2.10 o 
   5  -9   3      791.62      793.54     26.87 o 
   6  -9   3       40.70       36.56      3.30 o 
   7  -9   3       96.92      101.59      6.79 o 
  -7  -8   3       14.12       11.09      3.90 o 
  -6  -8   3        3.22        0.60      3.10 o 
  -5  -8   3      325.06      336.43     12.49 o 
  -4  -8   3       57.12       55.94      3.50 o 
  -3  -8   3       99.87      121.97      5.29 o 
  -2  -8   3       55.86       52.94      2.80 o 
  -1  -8   3        0.26        0.70      1.30 o 
   0  -8   3     2423.56     2581.50     65.53 o 
   1  -8   3      333.03      338.03      9.29 o 
   2  -8   3      988.11     1000.01     25.97 o 
   3  -8   3      752.51      754.18     21.78 o 
   4  -8   3      661.88      648.50     21.98 o 
   5  -8   3      365.89      360.61     13.19 o 
   6  -8   3      178.45      166.22      7.29 o 
   7  -8   3       12.59        7.39      3.50 o 
   8  -8   3       63.29       71.92      6.09 o 
  -8  -7   3       80.99       89.60     10.29 o 
  -7  -7   3       65.42       68.13      4.50 o 
  -6  -7   3        5.90        9.79      2.50 o 
  -5  -7   3       99.69       91.30      4.69 o 
  -4  -7   3      823.21      784.75     26.27 o 
  -3  -7   3      158.34      162.62      4.89 o 
  -2  -7   3      556.76      540.21     17.18 o 
  -1  -7   3      584.03      544.61     18.28 o 
   0  -7   3      883.88      866.86     23.87 o 
   1  -7   3     1312.90     1277.61     32.66 o 
   2  -7   3      210.70      190.79      5.59 o 
   3  -7   3       49.95       57.24      2.40 o 
   4  -7   3     1816.47     1797.95     58.64 o 
   5  -7   3      243.96      217.16      8.59 o 
   6  -7   3      282.16      289.29     10.99 o 
   7  -7   3       75.38       65.13      5.19 o 
   8  -7   3       30.07       22.78      4.10 o 
  -8  -6   3       55.96       61.83      5.39 o 
  -7  -6   3      108.28      108.48      5.69 o 
  -6  -6   3       70.68       60.23      3.90 o 
  -5  -6   3       40.30       43.75      3.20 o 
  -4  -6   3     1228.62     1173.63     38.76 o 
  -3  -6   3       46.21       55.94      2.10 o 
  -2  -6   3      120.25      123.67      4.30 o 
  -1  -6   3      563.27      531.62     15.68 o 
   0  -6   3      132.54      161.03      4.69 o 
   1  -6   3     2128.48     2156.66     50.55 o 
   2  -6   3       14.35       11.59      1.10 o 
   3  -6   3      295.86      286.49      8.89 o 
   4  -6   3     1570.40     1607.95     32.66 o 
   5  -6   3     1283.46     1186.21     27.77 o 
   6  -6   3      199.39      204.88      6.59 o 
   7  -6   3       99.70       95.60      4.50 o 
   8  -6   3       87.27       87.90      4.50 o 
  -8  -5   3        5.59        6.19      3.30 o 
  -7  -5   3      149.82      171.61      7.59 o 
  -6  -5   3       63.77       57.64      3.80 o 
  -5  -5   3        0.03        1.30      2.10 o 
  -4  -5   3      105.13      118.37      4.40 o 
  -3  -5   3      269.39      283.89      7.19 o 
  -2  -5   3      370.38      385.28     11.09 o 
  -1  -5   3     1560.47     1457.42     37.86 o 
   0  -5   3     2315.78     2398.59     56.04 o 
   1  -5   3       19.09       14.98      1.10 o 
   2  -5   3     1331.94     1255.04     24.17 o 
   3  -5   3      110.41      112.18      2.80 o 
   4  -5   3      176.97      190.79      4.20 o 
   5  -5   3      384.61      407.36      9.39 o 
   6  -5   3        0.29        0.80      1.60 o 
   7  -5   3      911.93      875.95     27.67 o 
   8  -5   3       64.26       60.23      3.80 o 
   9  -5   3       78.29       89.50      5.39 o 
  -9  -4   3        1.20        0.90      3.50 o 
  -8  -4   3      281.07      302.67     14.58 o 
  -7  -4   3       35.88       37.26      3.40 o 
  -6  -4   3      457.78      430.73     15.48 o 
  -5  -4   3       26.65       21.78      2.10 o 
  -4  -4   3       16.64       23.77      1.70 o 
  -3  -4   3     7896.23     7826.90    187.20 o 
  -2  -4   3       96.33      106.68      2.80 o 
  -1  -4   3       37.64       24.27      1.00 o 
   0  -4   3      696.18      670.97     14.28 o 
   1  -4   3      454.06      399.17      8.09 o 
   2  -4   3     1865.12     1784.26     33.76 o 
   3  -4   3      211.03      237.54      4.89 o 
   4  -4   3       29.05       32.66      1.60 o 
   5  -4   3      600.61      615.53     13.88 o 
   6  -4   3      514.96      477.38     13.69 o 
   7  -4   3      462.09      461.60     15.28 o 
   8  -4   3        6.62        8.69      2.30 o 
   9  -4   3       51.70       55.04      4.30 o 
  -9  -3   3        6.31       13.29      2.80 o 
  -8  -3   3      219.17      235.84      8.99 o 
  -7  -3   3       12.55       14.98      3.10 o 
  -6  -3   3      900.19      906.81     27.07 o 
  -5  -3   3        2.60        1.50      1.40 o 
  -4  -3   3       61.45       66.63      2.10 o 
  -3  -3   3     4522.06     4325.10     88.30 o 
  -2  -3   3     5562.25     5474.35    119.77 o 
  -1  -3   3      381.07      349.42      7.29 o 
   0  -3   3      316.38      305.97      6.09 o 
   1  -3   3     2195.98     2290.41     43.35 o 
   2  -3   3     2121.47     2289.11     47.35 o 
   3  -3   3      253.15      210.87      4.40 o 
   4  -3   3       55.86       56.94      1.90 o 
   5  -3   3      241.39      262.41      6.09 o 
   6  -3   3     2605.36     2576.20     70.22 o 
   7  -3   3       32.61       35.06      2.60 o 
   8  -3   3      143.46      136.35      6.89 o 
   9  -3   3       23.94       26.07      3.50 o 
  -9  -2   3       13.07       17.18      2.80 o 
  -8  -2   3       19.30       19.38      2.70 o 
  -7  -2   3      256.22      251.13     10.19 o 
  -6  -2   3       27.89       36.06      2.70 o 
  -5  -2   3      486.49      447.41     10.69 o 
  -4  -2   3       50.85       47.35      1.70 o 
  -3  -2   3      230.48      192.49      4.40 o 
  -2  -2   3     4533.20     4634.86     86.81 o 
  -1  -2   3      387.88      381.39      7.89 o 
   0  -2   3      745.66      755.98     13.19 o 
   1  -2   3      716.55      806.82     14.68 o 
   2  -2   3     1146.04     1194.70     22.68 o 
   3  -2   3     1010.08      918.50     18.68 o 
   4  -2   3      316.07      318.25      6.29 o 
   5  -2   3       25.18       28.97      1.60 o 
   6  -2   3      952.99      962.65     26.97 o 
   7  -2   3     1093.70     1070.64     30.17 o 
   8  -2   3      149.83      149.74      6.39 o 
   9  -2   3       16.93       16.68      3.20 o 
  -9  -1   3        0.89        4.60      2.80 o 
  -8  -1   3       25.89       24.67      2.70 o 
  -7  -1   3      658.49      697.84     19.98 o 
  -6  -1   3      201.75      195.09      5.89 o 
  -5  -1   3     1178.83     1098.91     24.97 o 
  -4  -1   3      394.45      353.42      7.09 o 
  -3  -1   3     1902.91     1974.35     36.96 o 
  -2  -1   3     1247.40     1279.81     23.97 o 
  -1  -1   3        4.19        4.50      0.60 o 
   0  -1   3      983.47     1010.40     15.98 o 
   2  -1   3      687.67      714.62     13.69 o 
   3  -1   3      952.86     1013.00     19.38 o 
   4  -1   3     2361.68     2283.92     51.04 o 
   5  -1   3        1.16        2.60      1.20 o 
   6  -1   3       35.22       28.87      2.10 o 
   7  -1   3      406.79      408.56     12.29 o 
   8  -1   3       36.53       32.96      3.00 o 
   9  -1   3      144.07      156.03      7.99 o 
  -9   0   3      215.59      215.17      9.59 o 
  -8   0   3       52.80       42.55      2.80 o 
  -7   0   3      199.63      206.88      6.89 o 
  -6   0   3      599.16      569.88     12.19 o 
  -5   0   3      306.48      302.47      6.09 o 
  -4   0   3      965.44      876.05     16.78 o 
  -3   0   3     1090.28     1080.23     19.38 o 
  -2   0   3       30.62       24.87      0.90 o 
  -1   0   3     3058.51     3266.05     68.63 o 
   0   0   3       25.70       24.87      0.70 o 
   1   0   3     2498.81     2829.63     56.24 o 
   2   0   3      537.65      482.58      9.59 o 
   3   0   3        3.91        2.20      0.70 o 
   4   0   3     2775.27     2773.79     57.44 o 
   5   0   3      492.21      529.23     12.49 o 
   6   0   3       12.69       14.18      1.70 o 
   7   0   3      435.36      447.11     14.98 o 
   8   0   3      171.96      179.41      7.29 o 
   9   0   3      122.96      128.66      6.09 o 
  -9   1   3      270.38      284.29     11.89 o 
  -8   1   3       37.32       33.16      2.80 o 
  -7   1   3      127.31      126.66      4.10 o 
  -6   1   3     1159.83     1119.58     24.77 o 
  -5   1   3      527.51      505.05      9.79 o 
  -4   1   3     3115.59     3032.01     50.25 o 
  -3   1   3      128.61      149.74      3.00 o 
  -2   1   3     3938.96     4252.68     73.52 o 
  -1   1   3      466.84      526.33      9.09 o 
   0   1   3      773.93      821.81     18.78 o 
   1   1   3      987.12     1159.04     24.87 o 
   2   1   3      678.49      646.90     11.99 o 
   3   1   3     2254.82     2393.50     46.95 o 
   4   1   3      754.13      787.84     17.98 o 
   5   1   3     1408.14     1474.80     33.76 o 
   6   1   3      128.68      130.36      4.30 o 
   7   1   3        6.49       11.99      2.00 o 
   8   1   3      267.15      278.20     13.69 o 
   9   1   3      104.34      111.48      7.59 o 
  -9   2   3      101.58       99.09      4.89 o 
  -8   2   3       11.36        8.19      2.10 o 
  -7   2   3        1.54        2.80      1.50 o 
  -6   2   3      626.45      630.12     12.89 o 
  -5   2   3     3042.23     3062.17     53.54 o 
  -4   2   3      744.88      780.15     13.88 o 
  -3   2   3     1487.45     1447.43     22.58 o 
  -2   2   3      956.33     1089.62     20.78 o 
  -1   2   3      625.09      658.88     14.88 o 
   1   2   3       25.22       25.17      1.00 o 
   2   2   3     1222.16     1401.38     29.97 o 
   3   2   3     1015.98     1104.00     23.77 o 
   4   2   3     1060.55     1097.31     25.07 o 
   5   2   3      673.91      636.61     14.88 o 
   6   2   3        2.58        3.70      1.70 o 
   7   2   3      150.71      148.94      6.89 o 
   8   2   3      167.99      182.80      9.99 o 
   9   2   3       66.01       74.42      6.09 o 
  -9   3   3        0.25        1.70      2.20 o 
  -8   3   3      208.80      196.09      7.39 o 
  -7   3   3       19.51       17.08      1.70 o 
  -6   3   3       49.24       43.75      1.70 o 
  -5   3   3      995.30      931.89     17.68 o 
  -4   3   3       78.67       91.60      2.00 o 
  -3   3   3     4531.51     4974.50     94.50 o 
  -2   3   3     2370.71     2558.92     51.24 o 
  -1   3   3      104.49       94.00      4.00 o 
   1   3   3     3184.45     3362.95    104.79 o 
   2   3   3       38.03       44.75      1.70 o 
   3   3   3     1062.89     1160.54     26.57 o 
   4   3   3      952.54     1063.05     23.07 o 
   5   3   3      341.50      335.04     10.49 o 
   6   3   3      210.83      227.85      8.99 o 
   7   3   3       15.40       13.98      2.70 o 
   8   3   3        6.16       10.39      3.30 o 
  -9   4   3      212.84      224.86      8.39 o 
  -8   4   3      519.74      519.04     16.98 o 
  -7   4   3       32.64       28.17      1.80 o 
  -6   4   3      106.79       91.90      2.70 o 
  -5   4   3      142.51      137.05      4.20 o 
  -4   4   3     1129.64     1181.32     23.07 o 
  -3   4   3      244.87      246.13      4.99 o 
  -2   4   3      330.50      295.68      7.19 o 
  -1   4   3     1241.32     1466.01     75.82 o 
   1   4   3     1254.97     1279.21     66.23 o 
   2   4   3      149.20      161.12      4.50 o 
   3   4   3     1111.04     1150.05     26.47 o 
   4   4   3     1028.14     1114.19     26.37 o 
   5   4   3      333.54      341.23     10.59 o 
   6   4   3      546.86      537.32     18.88 o 
   7   4   3      154.11      151.04      6.89 o 
   8   4   3        0.80        2.80      3.30 o 
  -9   5   3      135.03      144.54      8.79 o 
  -8   5   3        0.28        2.10      3.00 o 
  -7   5   3      872.37      863.56     29.37 o 
  -6   5   3      144.17      143.64      6.09 o 
  -5   5   3       20.46       18.38      1.60 o 
  -4   5   3     1990.77     2068.35     42.15 o 
  -3   5   3      238.22      252.53      5.99 o 
  -2   5   3     1536.92     1516.55     48.75 o 
   2   5   3      590.93      559.69     15.88 o 
   3   5   3      704.40      746.69     19.28 o 
   4   5   3       95.78       83.91      2.90 o 
   5   5   3      600.00      579.57     17.18 o 
   6   5   3      469.02      460.30     16.28 o 
   7   5   3      195.09      196.99     10.89 o 
   8   5   3       75.17       63.03      6.09 o 
  -9   6   3       42.71       44.05      4.89 o 
  -8   6   3      119.04      125.76      7.49 o 
  -7   6   3      731.00      740.20     25.37 o 
  -6   6   3      462.45      441.72     15.58 o 
  -5   6   3        0.01        1.70      1.50 o 
  -4   6   3      612.87      653.19     13.69 o 
  -3   6   3     1310.78     1336.15     39.06 o 
  -2   6   3      383.57      446.42     18.08 o 
   2   6   3     3459.77     3607.28    112.18 o 
   3   6   3       11.16       10.99      1.30 o 
   4   6   3       27.36       24.37      1.90 o 
   5   6   3      135.50      145.44      6.09 o 
   6   6   3        0.11       -1.40      2.80 o 
   7   6   3      286.14      267.31     13.79 o 
   8   6   3       49.81       53.64      5.79 o 
  -8   7   3       38.42       32.66      4.00 o 
  -7   7   3      370.12      358.91     13.29 o 
  -6   7   3      423.64      414.25     14.68 o 
  -5   7   3      143.53      145.54      5.09 o 
  -4   7   3       13.78       12.19      1.50 o 
  -3   7   3     2183.02     2258.95     65.53 o 
  -2   7   3      157.40      172.71      7.39 o 
   2   7   3     1179.51     1247.54     39.26 o 
   3   7   3     1094.14     1015.10     34.06 o 
   4   7   3        2.02       -0.10      1.70 o 
   5   7   3       35.80       32.66      3.70 o 
   6   7   3      267.73      289.69     14.28 o 
   7   7   3      112.17       97.89      7.09 o 
  -8   8   3      166.59      151.74      7.09 o 
  -7   8   3      102.82      107.88      5.29 o 
  -6   8   3      816.02      845.08     28.37 o 
  -5   8   3      145.08      154.23      6.09 o 
  -4   8   3      179.56      182.90      7.19 o 
  -3   8   3      388.52      401.96     12.49 o 
  -2   8   3     1294.31     1278.31     50.74 o 
   2   8   3      430.69      423.94     17.28 o 
   3   8   3      717.26      647.80     21.98 o 
   4   8   3        8.18        6.69      1.90 o 
   5   8   3        4.81        2.20      2.80 o 
   6   8   3      230.88      241.34     12.39 o 
   7   8   3       39.19       41.36      4.89 o 
  -7   9   3      296.98      306.27     11.59 o 
  -6   9   3      131.63      124.46      5.49 o 
  -5   9   3      729.20      698.54     30.37 o 
  -4   9   3      105.61       96.10      4.40 o 
  -3   9   3       71.99       55.94      2.80 o 
  -2   9   3      213.91      229.65      9.79 o 
   2   9   3       89.72       75.82      3.80 o 
   3   9   3      995.49      939.58     31.77 o 
   4   9   3      407.60      394.07     14.18 o 
   5   9   3        0.66        2.60      2.80 o 
   6   9   3        9.31        8.49      3.40 o 
  -7  10   3      113.59      113.18      7.49 o 
  -6  10   3       44.16       43.15      4.30 o 
  -5  10   3      331.59      346.32     15.98 o 
  -4  10   3      157.47      150.24      6.19 o 
  -3  10   3       18.36       16.78      1.80 o 
  -2  10   3        7.25        6.79      1.70 o 
   3  10   3        1.02       -0.50      2.20 o 
   4  10   3      753.06      670.87     29.07 o 
   5  10   3       10.76       17.48      3.30 o 
  -6  11   3      187.00      194.79     10.49 o 
  -5  11   3        3.13        5.89      2.70 o 
  -4  11   3      520.91      500.56     18.18 o 
  -3  11   3       95.35       96.40      4.30 o 
  -2  11   3       97.19      112.28      7.69 o 
   3  11   3       34.62       35.96      3.20 o 
   4  11   3      140.16      110.08      6.39 o 
   5  11   3       95.05      107.98      6.99 o 
  -5  12   3      192.02      201.68     10.49 o 
  -4  12   3      283.65      265.81     12.59 o 
  -3  12   3       39.84       30.47      2.30 o 
  -2  12   3       38.39       30.87      3.70 o 
   3  12   3      127.47      122.77      6.59 o 
   4  12   3        6.64        4.89      2.80 o 
  -4  13   3       80.18       87.41      5.59 o 
  -3  13   3      102.83      104.39      4.79 o 
  -1 -14   4       46.16       56.24      5.09 o 
   0 -14   4      109.57      105.79      7.09 o 
   1 -14   4      203.64      226.35     11.89 o 
   2 -14   4      196.25      217.06     11.59 o 
  -3 -13   4      166.84      182.00     10.19 o 
  -2 -13   4       91.55       97.89      6.59 o 
  -1 -13   4        5.85        2.10      3.00 o 
   0 -13   4       96.92      109.18      6.99 o 
   1 -13   4      421.73      475.28     21.78 o 
   2 -13   4      190.48      193.49     10.49 o 
   3 -13   4      181.35      184.30     10.29 o 
   4 -13   4        4.24        1.50      3.50 o 
  -4 -12   4      141.39      141.85      8.59 o 
  -3 -12   4        1.81        2.10      3.10 o 
  -2 -12   4      498.78      503.45     22.68 o 
  -1 -12   4        7.94        8.39      2.90 o 
   0 -12   4        9.76        7.09      2.80 o 
   1 -12   4       73.52       73.42      5.39 o 
   2 -12   4        3.11        3.60      2.90 o 
   3 -12   4      489.65      491.37     17.18 o 
   4 -12   4       22.09       24.07      2.80 o 
   5 -12   4        4.13        8.99      2.70 o 
  -5 -11   4      165.91      171.41      9.89 o 
  -4 -11   4        5.72        6.09      3.20 o 
  -3 -11   4      186.98      178.51      9.59 o 
  -2 -11   4      323.98      319.85     15.08 o 
  -1 -11   4      326.71      300.87     14.18 o 
   0 -11   4       35.51       30.47      3.60 o 
   1 -11   4       97.04       95.40      6.09 o 
   2 -11   4      630.56      663.38     22.48 o 
   3 -11   4      433.24      434.03     15.38 o 
   4 -11   4       79.39       74.62      4.20 o 
   5 -11   4      119.42      115.97      5.79 o 
   6 -11   4        9.16       13.19      3.00 o 
  -6 -10   4       98.04      115.07      7.79 o 
  -5 -10   4       20.89       20.08      3.80 o 
  -4 -10   4      113.06      112.58      7.09 o 
  -3 -10   4      189.77      203.88     10.49 o 
  -2 -10   4       20.86       21.18      2.20 o 
  -1 -10   4      940.53      990.32     28.27 o 
   0 -10   4       78.78       89.00      3.60 o 
   1 -10   4       38.50       31.47      2.10 o 
   2 -10   4      928.54      905.92     30.17 o 
   3 -10   4        0.49        2.80      1.90 o 
   4 -10   4      432.33      419.64     14.98 o 
   5 -10   4      188.50      185.80      7.99 o 
   6 -10   4      110.90      119.77      6.09 o 
  -7  -9   4        8.73        6.99      4.00 o 
  -6  -9   4      236.58      260.82     13.49 o 
  -5  -9   4       84.84       80.81      6.09 o 
  -4  -9   4      303.65      307.27     14.78 o 
  -3  -9   4       28.73       31.37      2.80 o 
  -2  -9   4        0.32       -0.80      1.70 o 
  -1  -9   4      603.32      593.95     17.28 o 
   0  -9   4      648.16      668.97     19.38 o 
   1  -9   4       13.74       17.88      1.80 o 
   2  -9   4      295.28      291.28      9.19 o 
   3  -9   4      619.22      618.23     21.18 o 
   4  -9   4      131.01      121.17      5.59 o 
   5  -9   4      287.73      277.00     10.59 o 
   6  -9   4        9.51        6.89      2.70 o 
   7  -9   4       11.99        8.89      3.50 o 
  -7  -8   4        3.14        5.09      3.80 o 
  -6  -8   4       16.20       14.38      2.70 o 
  -5  -8   4      324.85      327.44     12.29 o 
  -4  -8   4      150.25      155.03      6.59 o 
  -3  -8   4      102.17      101.19      3.90 o 
  -2  -8   4      520.30      455.01     15.68 o 
  -1  -8   4       89.53       88.00      3.20 o 
   0  -8   4      705.08      715.12     18.78 o 
   1  -8   4        1.67       -0.30      1.30 o 
   2  -8   4        2.60        2.30      1.50 o 
   3  -8   4     1466.53     1437.64     47.25 o 
   4  -8   4      378.67      361.21     13.09 o 
   5  -8   4      229.70      230.95      9.19 o 
   6  -8   4      204.79      213.67      8.79 o 
   7  -8   4      158.75      162.22      9.19 o 
  -8  -7   4       98.30      118.27      7.69 o 
  -7  -7   4        6.85        8.39      2.80 o 
  -6  -7   4        0.79        0.10      2.30 o 
  -5  -7   4      346.20      362.61     13.29 o 
  -4  -7   4      528.29      530.02     15.48 o 
  -3  -7   4      471.60      453.11     13.29 o 
  -2  -7   4      279.32      251.53      9.19 o 
  -1  -7   4      426.05      430.13     11.59 o 
   0  -7   4     1808.51     1852.49     47.15 o 
   1  -7   4      189.68      171.81      4.79 o 
   2  -7   4      346.71      333.04      9.19 o 
   3  -7   4     1190.07     1229.16     32.46 o 
   4  -7   4     1763.66     1599.06     52.44 o 
   5  -7   4      116.49      111.28      4.00 o 
   6  -7   4      164.61      161.42      5.49 o 
   7  -7   4       32.63       35.16      2.70 o 
   8  -7   4        2.99        6.09      2.20 o 
  -8  -6   4      189.49      217.16     11.49 o 
  -7  -6   4      105.75      107.58      5.79 o 
  -6  -6   4        1.72        0.20      2.20 o 
  -5  -6   4       17.48       25.87      2.80 o 
  -4  -6   4      661.23      634.81     18.28 o 
  -3  -6   4      559.71      486.27     13.29 o 
  -2  -6   4       82.36       92.30      3.20 o 
  -1  -6   4     1715.47     1665.99     39.16 o 
   0  -6   4        1.80        2.80      1.00 o 
   1  -6   4     3028.68     3032.11     70.92 o 
   2  -6   4       21.08       23.67      1.60 o 
   3  -6   4       19.58       21.48      1.20 o 
   4  -6   4      381.21      404.66      9.39 o 
   5  -6   4       15.94       19.18      1.80 o 
   6  -6   4      756.89      751.88     23.77 o 
   7  -6   4       27.79       30.27      2.70 o 
   8  -6   4      166.95      173.41      7.09 o 
  -8  -5   4       41.58       38.16      4.40 o 
  -7  -5   4       40.48       42.55      3.60 o 
  -6  -5   4        7.07        6.69      2.40 o 
  -5  -5   4      171.04      165.42      6.99 o 
  -4  -5   4     3438.57     3389.12     86.91 o 
  -3  -5   4      146.47      148.04      4.69 o 
  -2  -5   4        6.53        9.89      1.20 o 
  -1  -5   4      328.75      285.79      7.89 o 
   0  -5   4      670.40      704.53     14.98 o 
   1  -5   4       11.43       14.08      1.00 o 
   2  -5   4      744.11      739.10     14.28 o 
   3  -5   4       71.89       85.01      2.20 o 
   4  -5   4      786.98      838.69     16.28 o 
   5  -5   4     1328.58     1301.09     32.17 o 
   6  -5   4      134.68      136.35      5.49 o 
   7  -5   4      229.94      224.76      8.39 o 
   8  -5   4      123.91      135.25      6.09 o 
  -9  -4   4        5.48        6.09      3.80 o 
  -8  -4   4       68.16       76.22      5.69 o 
  -7  -4   4      246.23      250.53     12.29 o 
  -6  -4   4       56.47       45.05      3.40 o 
  -5  -4   4        0.85        0.80      1.50 o 
  -4  -4   4     1276.93     1228.96     25.87 o 
  -3  -4   4     6389.96     5977.31    130.36 o 
  -2  -4   4        0.12        0.20      0.80 o 
  -1  -4   4      519.40      556.10     13.29 o 
   0  -4   4      670.73      683.96     14.68 o 
   1  -4   4      120.76      136.35      3.50 o 
   2  -4   4     1128.67      989.72     20.68 o 
   3  -4   4       16.67       14.08      1.00 o 
   4  -4   4     1006.47     1049.06     21.48 o 
   5  -4   4     1669.17     1654.30     40.76 o 
   6  -4   4      298.77      294.98      9.29 o 
   7  -4   4      192.39      188.40      7.39 o 
   8  -4   4       35.51       36.46      3.60 o 
  -9  -3   4       31.99       43.65      3.60 o 
  -8  -3   4      327.38      312.26     14.98 o 
  -7  -3   4       21.96       21.48      3.50 o 
  -6  -3   4      148.27      134.95      5.29 o 
  -5  -3   4       28.31       24.07      1.50 o 
  -4  -3   4      172.79      152.73      3.80 o 
  -3  -3   4     4083.80     3878.59     85.21 o 
  -2  -3   4        4.75        4.10      0.90 o 
  -1  -3   4     3907.86     4217.52     85.21 o 
   0  -3   4     2962.85     3105.13     55.74 o 
   1  -3   4      589.21      582.07     11.19 o 
   2  -3   4     1081.92     1029.78     19.58 o 
   3  -3   4       68.81       44.15      1.70 o 
   4  -3   4       80.75       91.40      2.60 o 
   5  -3   4      321.98      353.12      9.39 o 
   6  -3   4     1361.72     1340.44     37.06 o 
   7  -3   4      178.19      176.51      6.19 o 
   8  -3   4       13.18       14.08      2.80 o 
   9  -3   4       21.72       23.77      3.60 o 
  -9  -2   4        8.38       14.38      3.10 o 
  -8  -2   4      193.69      215.07      8.19 o 
  -7  -2   4      113.29      117.47      5.69 o 
  -6  -2   4      850.70      810.72     20.58 o 
  -5  -2   4      391.79      378.59      8.49 o 
  -4  -2   4       91.03       88.80      2.60 o 
  -3  -2   4      262.87      250.73      5.39 o 
  -2  -2   4      280.68      262.61      5.59 o 
  -1  -2   4      298.27      275.30      5.79 o 
   0  -2   4      498.44      426.04      8.19 o 
   1  -2   4     1696.22     1790.85     33.76 o 
   2  -2   4       16.26       20.48      1.00 o 
   3  -2   4     6598.55     6912.19    145.44 o 
   4  -2   4      161.35      185.80      4.40 o 
   5  -2   4      184.39      166.92      4.69 o 
   6  -2   4     1114.98     1047.46     29.27 o 
   7  -2   4       62.71       64.43      3.30 o 
   8  -2   4      157.58      155.13      6.59 o 
   9  -2   4      121.32      123.87      6.79 o 
  -9  -1   4       32.59       22.08      3.30 o 
  -8  -1   4        1.29        0.60      2.10 o 
  -7  -1   4     1001.83      972.04     27.37 o 
  -6  -1   4       81.59       78.31      3.10 o 
  -5  -1   4     1206.68     1166.73     22.68 o 
  -4  -1   4      733.18      689.55     13.29 o 
  -3  -1   4      809.61      774.26     15.68 o 
  -2  -1   4     4486.39     4543.76     90.70 o 
  -1  -1   4       73.82       84.41      2.00 o 
   0  -1   4     1416.77     1427.85     24.27 o 
   1  -1   4      398.68      365.10      6.89 o 
   2  -1   4       92.67       82.01      2.10 o 
   3  -1   4     3972.75     4318.51     80.91 o 
   4  -1   4     1685.97     1713.44     38.26 o 
   5  -1   4        4.07        3.00      1.30 o 
   6  -1   4      305.67      299.08      8.39 o 
   7  -1   4      439.58      432.93     14.68 o 
   8  -1   4      138.50      148.04      6.39 o 
   9  -1   4       91.93      100.19      6.09 o 
  -9   0   4        5.64        7.89      2.80 o 
  -8   0   4        2.60        2.80      2.00 o 
  -7   0   4      782.35      771.86     18.98 o 
  -6   0   4      408.99      359.81      8.59 o 
  -5   0   4      748.53      724.61     12.99 o 
  -4   0   4      454.63      427.34      8.39 o 
  -3   0   4     1778.42     1965.66     36.96 o 
  -2   0   4     3644.89     3749.53     81.91 o 
  -1   0   4      285.39      260.82      4.89 o 
   0   0   4      576.37      676.57     11.59 o 
   1   0   4      404.27      445.62      8.09 o 
   2   0   4     1138.24     1161.64     21.08 o 
   3   0   4       37.96       37.86      1.60 o 
   4   0   4     1927.11     1971.26     40.86 o 
   5   0   4       33.41       45.45      2.30 o 
   6   0   4       15.83        9.69      1.70 o 
   7   0   4      175.90      174.31      6.99 o 
   8   0   4       41.10       41.06      3.40 o 
   9   0   4      127.73      141.75      8.99 o 
  -9   1   4      159.65      181.00      8.39 o 
  -8   1   4      195.97      195.89      7.59 o 
  -7   1   4      208.14      204.08      5.89 o 
  -6   1   4      811.97      775.96     17.28 o 
  -5   1   4      154.31      162.12      3.40 o 
  -4   1   4      265.03      265.41      5.19 o 
  -3   1   4      591.25      590.66     10.39 o 
  -2   1   4      381.87      442.22      7.29 o 
  -1   1   4     5628.99     5730.08    208.27 o 
   0   1   4       54.25       68.23      1.70 o 
   1   1   4     2324.27     2739.12     54.64 o 
   2   1   4     1413.28     1423.35     29.07 o 
   3   1   4     2431.83     2853.50     61.03 o 
   4   1   4       61.83       57.44      2.10 o 
   5   1   4      295.80      278.20      7.69 o 
   6   1   4      314.10      308.66      9.39 o 
   7   1   4      276.53      277.00      8.79 o 
   8   1   4      112.87      115.57      7.39 o 
   9   1   4      143.26      150.04      9.19 o 
  -9   2   4      114.22      120.47      5.49 o 
  -8   2   4        3.51        4.30      1.70 o 
  -7   2   4       23.81       28.57      1.90 o 
  -6   2   4      551.55      530.12     10.99 o 
  -5   2   4       45.91       41.06      1.40 o 
  -4   2   4     2507.47     2548.43     44.15 o 
  -3   2   4     1336.30     1355.73     24.17 o 
  -2   2   4      297.88      355.01      7.09 o 
  -1   2   4     1010.99     1081.72     24.27 o 
   1   2   4     1233.49     1340.44     30.57 o 
   2   2   4     1499.79     1585.88     34.16 o 
   3   2   4     1116.05     1231.06     23.97 o 
   4   2   4      121.11      128.56      3.80 o 
   5   2   4     1269.54     1309.78     34.96 o 
   6   2   4       25.17       20.28      2.10 o 
   7   2   4       15.30       13.09      2.70 o 
   8   2   4      311.95      312.36     15.08 o 
  -9   3   4       46.00       44.55      3.20 o 
  -8   3   4       95.11      102.29      4.00 o 
  -7   3   4       13.04       10.19      1.60 o 
  -6   3   4      337.22      333.34      7.19 o 
  -5   3   4     1032.75     1002.21     18.78 o 
  -4   3   4      302.48      291.68      6.49 o 
  -3   3   4      843.17      894.63     17.38 o 
  -2   3   4      700.88      773.66     15.78 o 
  -1   3   4      819.95      929.29     35.46 o 
   0   3   4     2089.45     1926.11     60.23 o 
   1   3   4      165.65      171.11      4.60 o 
   2   3   4     1857.79     1869.87     45.05 o 
   3   3   4     1002.89     1008.70     23.27 o 
   4   3   4      437.44      478.18     10.99 o 
   5   3   4     1418.97     1410.97     37.76 o 
   6   3   4       41.54       48.55      3.50 o 
   7   3   4       81.73       85.01      4.89 o 
   8   3   4       20.84       16.18      3.60 o 
  -9   4   4        0.11       -1.00      1.90 o 
  -8   4   4      846.34      828.00     25.97 o 
  -7   4   4        1.14        1.40      2.10 o 
  -6   4   4       53.23       47.75      2.60 o 
  -5   4   4     1206.89     1235.46     27.87 o 
  -4   4   4      431.77      434.13      8.39 o 
  -3   4   4      751.34      763.27     15.68 o 
  -2   4   4      258.95      244.83      6.39 o 
  -1   4   4      483.00      554.10     21.18 o 
   1   4   4      552.46      515.14     16.28 o 
   2   4   4       13.65        8.19      0.90 o 
   3   4   4       27.08       21.68      1.30 o 
   4   4   4     1369.51     1461.61     34.76 o 
   5   4   4      118.68      112.78      5.09 o 
   6   4   4     1045.15     1095.51     36.46 o 
   7   4   4      108.70      118.67      5.99 o 
   8   4   4       35.10       29.07      6.39 o 
  -9   5   4      155.57      176.41     10.09 o 
  -8   5   4      336.13      332.64     15.68 o 
  -7   5   4      423.38      403.06     14.58 o 
  -6   5   4       45.17       39.06      2.80 o 
  -5   5   4      185.88      205.48      5.79 o 
  -4   5   4     1661.50     1699.55     34.76 o 
  -3   5   4      318.94      341.43      6.79 o 
  -2   5   4     1219.71     1203.19     38.66 o 
   1   5   4     6159.20     6660.86    342.93 o 
   2   5   4       66.32       68.63      2.30 o 
   3   5   4        2.16        2.60      1.10 o 
   4   5   4       58.34       62.33      2.90 o 
   5   5   4       55.19       58.14      4.00 o 
   6   5   4      472.92      458.60     16.38 o 
   7   5   4      113.86      113.38      7.59 o 
   8   5   4        0.72       -2.00      3.90 o 
  -9   6   4        8.28        8.49      3.70 o 
  -8   6   4       73.36       65.23      5.19 o 
  -7   6   4      611.86      603.84     20.98 o 
  -6   6   4      205.27      203.08      7.99 o 
  -5   6   4       15.09       18.58      1.70 o 
  -4   6   4     1278.93     1346.44     28.27 o 
  -3   6   4      900.97     1036.27     30.47 o 
  -2   6   4      136.29      130.46      5.69 o 
   2   6   4     1561.37     1586.88     49.55 o 
   3   6   4       82.09       92.60      3.30 o 
   4   6   4       61.41       69.12      3.00 o 
   5   6   4      268.97      265.81     12.69 o 
   6   6   4        3.69        3.60      3.20 o 
   7   6   4       29.17       21.48      4.00 o 
  -8   7   4       82.51       74.42      4.60 o 
  -7   7   4      412.86      450.91     16.08 o 
  -6   7   4      405.13      425.54     14.98 o 
  -5   7   4       24.39       27.77      2.00 o 
  -4   7   4      121.99      109.28      4.69 o 
  -3   7   4      418.32      456.00     13.79 o 
  -2   7   4       35.02       28.97      3.00 o 
   2   7   4     2318.10     2201.81     86.81 o 
   3   7   4      279.55      264.81      9.59 o 
   4   7   4      159.28      146.54      6.09 o 
   5   7   4      164.36      138.65      7.79 o 
   6   7   4      318.78      292.58     14.48 o 
   7   7   4      109.88      113.68      7.69 o 
  -8   8   4      249.15      251.73     10.29 o 
  -7   8   4        0.06       -0.30      2.10 o 
  -6   8   4      586.87      590.96     20.28 o 
  -5   8   4      135.27      121.67      6.79 o 
  -4   8   4       77.33       62.13      3.30 o 
  -3   8   4      533.51      555.90     16.68 o 
  -2   8   4        1.27        1.50      2.00 o 
   3   8   4      550.15      530.72     18.28 o 
   4   8   4       24.07       26.07      2.50 o 
   5   8   4        6.44        8.99      2.90 o 
   6   8   4      191.80      188.20     10.19 o 
  -7   9   4      179.87      186.50      7.79 o 
  -6   9   4      290.87      298.38     10.89 o 
  -5   9   4      414.02      397.17     17.88 o 
  -4   9   4        0.59       -0.60      1.70 o 
  -3   9   4       13.83       19.78      1.80 o 
  -2   9   4      556.81      527.53     30.17 o 
   3   9   4      686.44      632.81     21.68 o 
   4   9   4        2.46        1.10      1.80 o 
   5   9   4        0.53       -1.30      2.70 o 
   6   9   4       43.65       46.75      4.79 o 
  -7  10   4      114.91      125.26      7.99 o 
  -6  10   4        2.48        5.09      2.90 o 
  -5  10   4      431.95      400.37     18.18 o 
  -4  10   4        3.98        3.00      1.80 o 
  -3  10   4        2.25        2.00      1.50 o 
   3  10   4      365.22      320.15     11.49 o 
   4  10   4      143.68      136.85      5.99 o 
   5  10   4       20.83       16.28      3.30 o 
  -6  11   4      203.00      223.36     11.59 o 
  -5  11   4      114.80      114.58      6.69 o 
  -4  11   4      314.55      296.18     10.89 o 
  -3  11   4        1.82        1.00      1.50 o 
   3  11   4        0.91        5.29      2.30 o 
   4  11   4      171.91      150.04      7.99 o 
  -5  12   4        0.08        0.00      2.70 o 
  -4  12   4      333.87      335.44     15.28 o 
  -3  12   4        2.38        4.79      1.70 o 
   3  12   4       68.74       54.34      5.79 o 
  -4  13   4      359.84      382.88     17.38 o 
  -3  13   4       52.48       46.45      3.40 o 
   0 -14   5      159.40      193.89     10.69 o 
   1 -14   5       20.24       21.48      4.00 o 
  -3 -13   5      221.73      245.43     12.89 o 
  -2 -13   5       64.40       61.53      5.49 o 
  -1 -13   5       30.48       37.26      4.40 o 
   0 -13   5       46.71       51.84      4.89 o 
   1 -13   5       10.13        8.19      3.50 o 
   2 -13   5      438.37      485.87     22.58 o 
   3 -13   5       13.87       12.69      3.80 o 
  -4 -12   5       55.35       52.14      5.29 o 
  -3 -12   5       96.39       95.60      6.79 o 
  -2 -12   5      174.41      166.92      9.39 o 
  -1 -12   5       50.76       59.93      4.89 o 
   0 -12   5        6.62       11.79      3.20 o 
   1 -12   5      416.68      456.00     20.98 o 
   2 -12   5       39.45       34.76      2.90 o 
   3 -12   5      289.82      298.58     11.29 o 
   4 -12   5      120.72      122.17      5.99 o 
   5 -12   5       94.15      109.28      5.89 o 
  -5 -11   5      131.14      153.13      9.39 o 
  -4 -11   5        6.48        3.70      3.30 o 
  -3 -11   5       22.20       28.77      3.90 o 
  -2 -11   5      847.15      873.75     29.27 o 
  -1 -11   5        0.96        3.80      1.80 o 
   0 -11   5       21.58       17.88      2.30 o 
   1 -11   5       55.63       55.74      3.40 o 
   2 -11   5      162.61      171.31      7.09 o 
   3 -11   5      248.74      251.33      9.79 o 
   4 -11   5      244.79      241.54      9.69 o 
   5 -11   5      197.72      185.10      8.19 o 
   6 -11   5       62.84       68.83      5.59 o 
  -6 -10   5       44.81       40.86      4.99 o 
  -5 -10   5      105.96      104.89      7.19 o 
  -4 -10   5       19.57       21.28      3.70 o 
  -3 -10   5      168.39      172.71      7.09 o 
  -2 -10   5      294.71      303.47     11.09 o 
  -1 -10   5      644.91      619.23     21.08 o 
   0 -10   5       38.16       35.46      2.70 o 
   1 -10   5       29.68       27.57      2.60 o 
   2 -10   5      606.10      624.42     21.38 o 
   3 -10   5       48.30       42.45      3.20 o 
   4 -10   5      172.67      170.51      7.29 o 
   5 -10   5       41.42       43.15      3.60 o 
   6 -10   5       46.41       36.26      4.40 o 
  -7  -9   5        2.82       -2.50      4.99 o 
  -6  -9   5      143.73      148.64      9.19 o 
  -5  -9   5        5.02        5.59      3.40 o 
  -4  -9   5       82.35       83.41      4.79 o 
  -3  -9   5      122.00      112.78      4.40 o 
  -2  -9   5       71.98       60.63      3.40 o 
  -1  -9   5     1231.77     1215.98     34.66 o 
   0  -9   5      329.47      331.24     10.69 o 
   1  -9   5      188.96      190.59      6.39 o 
   2  -9   5     1058.15     1052.76     34.96 o 
   3  -9   5      262.46      270.21     10.19 o 
   4  -9   5      280.47      286.79     10.89 o 
   5  -9   5       58.96       61.93      4.00 o 
   6  -9   5       67.11       68.33      5.29 o 
   7  -9   5       91.68       95.10      6.89 o 
  -7  -8   5       19.87       20.68      6.09 o 
  -6  -8   5      384.66      455.61     16.68 o 
  -5  -8   5      125.48      152.23      6.89 o 
  -4  -8   5      412.15      374.79     11.59 o 
  -3  -8   5        3.01        3.80      1.70 o 
  -2  -8   5      286.59      248.33      9.29 o 
  -1  -8   5      614.33      575.67     16.98 o 
   0  -8   5       38.46       43.95      2.50 o 
   1  -8   5       27.48       24.77      2.00 o 
   2  -8   5      808.32      791.14     22.98 o 
   3  -8   5     1949.46     1847.89     60.23 o 
   4  -8   5       13.55       14.98      2.50 o 
   5  -8   5      338.75      353.32     13.19 o 
   6  -8   5       27.40       22.88      3.70 o 
   7  -8   5       10.19        7.29      3.60 o 
  -8  -7   5       46.81       58.14      5.49 o 
  -7  -7   5       12.97       11.49      3.50 o 
  -6  -7   5       41.74       46.05      3.70 o 
  -5  -7   5      452.21      465.79     16.68 o 
  -4  -7   5       51.24       48.95      2.80 o 
  -3  -7   5       71.61       80.11      3.50 o 
  -2  -7   5      605.06      576.97     17.78 o 
  -1  -7   5       29.52       34.06      1.70 o 
   0  -7   5      936.92      956.96     22.88 o 
   1  -7   5       47.95       47.05      2.20 o 
   2  -7   5        4.27        1.50      0.90 o 
   3  -7   5      324.29      342.13     10.69 o 
   4  -7   5       78.52       74.22      2.60 o 
   5  -7   5      634.77      610.64     17.18 o 
   6  -7   5      239.42      246.23      8.79 o 
   7  -7   5      112.75      120.87      5.29 o 
   8  -7   5      190.11      191.79      7.69 o 
  -8  -6   5       57.04       62.23      5.49 o 
  -7  -6   5        1.81       -0.60      3.00 o 
  -6  -6   5       20.14       12.69      2.60 o 
  -5  -6   5      881.39      793.24     22.88 o 
  -4  -6   5     1362.64     1234.16     34.66 o 
  -3  -6   5      364.29      338.33      9.39 o 
  -2  -6   5      376.26      372.30     12.99 o 
  -1  -6   5     1610.92     1519.95     42.65 o 
   0  -6   5       81.62       72.72      2.60 o 
   1  -6   5      901.43      835.29     19.08 o 
   2  -6   5      389.87      359.91      7.69 o 
   3  -6   5      138.62      173.81      4.40 o 
   4  -6   5     1237.51     1218.98     26.57 o 
   5  -6   5       47.65       44.45      2.50 o 
   6  -6   5      673.97      687.85     21.88 o 
   7  -6   5       96.25       98.09      4.79 o 
   8  -6   5        1.68        1.70      2.60 o 
  -8  -5   5      162.82      169.32      9.39 o 
  -7  -5   5       40.53       55.64      4.89 o 
  -6  -5   5        0.24       -1.10      2.20 o 
  -5  -5   5      684.31      660.88     19.28 o 
  -4  -5   5     2295.54     2179.93     48.15 o 
  -3  -5   5       68.25       64.93      2.20 o 
  -2  -5   5       21.67       21.28      1.40 o 
  -1  -5   5      554.70      517.84     11.99 o 
   0  -5   5       36.91       47.75      1.70 o 
   1  -5   5     2360.62     2293.71     51.24 o 
   2  -5   5       26.45       19.98      1.30 o 
   3  -5   5      578.80      614.23     11.99 o 
   4  -5   5      783.43      777.85     17.18 o 
   5  -5   5     1146.38     1110.79     27.67 o 
   6  -5   5      189.77      193.29      7.29 o 
   7  -5   5        3.24        3.00      2.10 o 
   8  -5   5      218.75      213.87      9.49 o 
  -9  -4   5       87.67       95.80      6.99 o 
  -8  -4   5        2.02        0.70      3.20 o 
  -7  -4   5      118.38      113.48      6.99 o 
  -6  -4   5        2.43        3.10      2.30 o 
  -5  -4   5      183.60      160.13      4.50 o 
  -4  -4   5      982.00      956.96     20.08 o 
  -3  -4   5       17.63       14.38      1.30 o 
  -2  -4   5     1309.39     1225.67     30.17 o 
  -1  -4   5     1336.33     1235.56     30.47 o 
   0  -4   5     1171.17     1139.86     25.67 o 
   1  -4   5      575.05      548.80     11.69 o 
   2  -4   5     1016.51      936.68     19.68 o 
   3  -4   5        2.83        2.10      1.10 o 
   4  -4   5      176.25      161.03      3.90 o 
   5  -4   5     1502.32     1527.34     37.86 o 
   6  -4   5       60.01       61.13      3.10 o 
   7  -4   5       52.79       52.64      3.50 o 
   8  -4   5      111.73      109.08      6.09 o 
  -9  -3   5       10.87       12.29      3.10 o 
  -8  -3   5      321.88      332.34     15.78 o 
  -7  -3   5      451.88      441.52     19.48 o 
  -6  -3   5      158.53      158.93      5.29 o 
  -5  -3   5      489.35      472.39     11.29 o 
  -4  -3   5        2.41        4.99      1.10 o 
  -3  -3   5     1560.08     1488.18     33.16 o 
  -2  -3   5      282.74      250.23      6.69 o 
  -1  -3   5        5.73        4.79      0.80 o 
   0  -3   5     1633.43     1517.45     28.57 o 
   1  -3   5      196.70      239.74      4.89 o 
   2  -3   5     6555.93     6976.22    138.25 o 
   3  -3   5      773.91      891.33     18.28 o 
   4  -3   5       26.86       19.08      1.30 o 
   5  -3   5     1170.42     1179.12     27.07 o 
   6  -3   5      142.68      129.96      5.49 o 
   7  -3   5      204.81      209.57      8.09 o 
   8  -3   5       73.96       74.12      4.89 o 
  -9  -2   5       62.75       67.93      4.89 o 
  -8  -2   5      386.03      377.69     13.09 o 
  -7  -2   5       42.47       38.86      2.70 o 
  -6  -2   5      828.05      816.11     18.88 o 
  -5  -2   5      593.65      605.44     13.09 o 
  -4  -2   5      101.04      104.39      3.10 o 
  -3  -2   5     1377.82     1327.26     26.47 o 
  -2  -2   5       18.24       10.59      0.90 o 
  -1  -2   5     1395.95     1379.50     29.77 o 
   0  -2   5       49.62       45.95      1.50 o 
   1  -2   5      162.47      160.33      3.70 o 
   2  -2   5     2352.03     2558.62     50.94 o 
   3  -2   5     1406.54     1472.30     29.67 o 
   4  -2   5       11.33       15.98      1.40 o 
   5  -2   5        4.39        7.69      1.60 o 
   6  -2   5     1566.54     1595.27     43.95 o 
   7  -2   5      163.42      153.83      6.39 o 
   8  -2   5      320.67      318.95     11.49 o 
  -9  -1   5       58.04       70.02      4.89 o 
  -8  -1   5       66.14       60.43      4.00 o 
  -7  -1   5      536.21      492.86     12.59 o 
  -6  -1   5      103.70      118.27      4.20 o 
  -5  -1   5      441.51      434.33      8.89 o 
  -4  -1   5      186.41      193.19      4.50 o 
  -3  -1   5      622.03      580.27     11.89 o 
  -2  -1   5     1161.23      966.95     18.28 o 
  -1  -1   5      243.77      252.73      5.39 o 
   0  -1   5     1454.90     1551.91     28.17 o 
   1  -1   5     1339.50     1354.83     25.57 o 
   2  -1   5      873.11      968.65     18.58 o 
   3  -1   5     2483.83     2522.36     47.35 o 
   4  -1   5       46.04       40.86      1.80 o 
   5  -1   5       22.71       20.38      1.80 o 
   6  -1   5       63.44       71.22      3.00 o 
   7  -1   5        8.12        8.19      2.30 o 
   8  -1   5      271.55      289.09     10.59 o 
  -9   0   5       62.07       67.33      4.60 o 
  -8   0   5       16.12       17.18      2.10 o 
  -7   0   5      637.38      620.53     15.48 o 
  -6   0   5       11.27       11.29      1.30 o 
  -5   0   5      254.72      216.27      4.79 o 
  -4   0   5     1021.88     1016.30     19.38 o 
  -3   0   5      656.78      662.68     12.99 o 
  -2   0   5     3005.08     3156.27     60.23 o 
  -1   0   5      889.33      872.75     15.78 o 
   0   0   5     3856.93     4201.54     74.12 o 
   1   0   5     2691.50     2880.97     48.85 o 
   2   0   5     4391.95     5009.46     91.60 o 
   3   0   5      856.91      839.19     19.08 o 
   4   0   5     1063.09     1010.90     21.38 o 
   5   0   5        0.17        2.90      1.50 o 
   6   0   5       22.32       15.48      2.00 o 
   7   0   5      204.00      215.17      8.19 o 
   8   0   5      149.90      149.94      8.89 o 
  -9   1   5       53.04       70.42      4.60 o 
  -8   1   5       68.88       66.83      3.20 o 
  -7   1   5      207.69      203.48      6.29 o 
  -6   1   5      124.03      126.56      3.70 o 
  -5   1   5     1764.74     1733.82     29.07 o 
  -4   1   5      652.65      630.32     11.39 o 
  -3   1   5      461.81      444.42      8.09 o 
  -2   1   5     1179.51     1265.92     22.58 o 
  -1   1   5     3067.58     3205.92     69.82 o 
   0   1   5     1042.18     1159.24     22.58 o 
   1   1   5      419.80      436.63      8.79 o 
   2   1   5     2882.39     2981.76     60.83 o 
   3   1   5        6.91        1.80      0.90 o 
   4   1   5     1791.74     1857.68     41.55 o 
   5   1   5       73.37       83.21      3.10 o 
   6   1   5        2.73        5.09      1.80 o 
   7   1   5      837.03      841.89     35.36 o 
   8   1   5       34.50       39.16      4.60 o 
  -9   2   5      140.17      154.63      6.49 o 
  -8   2   5        4.08        4.00      1.70 o 
  -7   2   5       23.81       20.28      1.80 o 
  -6   2   5      797.78      825.40     16.58 o 
  -5   2   5      140.76      142.55      3.20 o 
  -4   2   5     1108.33     1049.36     19.48 o 
  -3   2   5      421.53      401.86      8.49 o 
  -2   2   5      351.49      401.96      8.09 o 
  -1   2   5     1175.75     1103.60     20.98 o 
   0   2   5      162.34      137.35      3.50 o 
   1   2   5     2090.86     2360.64     47.85 o 
   2   2   5      599.86      597.35     12.59 o 
   3   2   5      568.63      598.55     12.09 o 
   4   2   5      911.10      994.92     24.37 o 
   5   2   5      444.77      443.92     12.69 o 
   6   2   5      100.24       92.90      4.89 o 
   7   2   5       47.97       46.05      3.80 o 
   8   2   5      291.51      300.77     14.38 o 
  -9   3   5      249.87      250.83      9.29 o 
  -8   3   5       37.89       34.06      2.70 o 
  -7   3   5      116.41      115.97      3.80 o 
  -6   3   5      554.00      562.09     12.09 o 
  -5   3   5     1145.72     1094.21     22.88 o 
  -4   3   5      107.32       92.70      2.50 o 
  -3   3   5     1387.31     1518.15     29.27 o 
  -2   3   5      247.73      263.61      5.59 o 
  -1   3   5      496.69      437.62     10.19 o 
   0   3   5     3210.53     3167.56     79.61 o 
   1   3   5      215.52      251.73      5.99 o 
   2   3   5      129.86      154.83      4.00 o 
   3   3   5     1541.68     1589.77     34.76 o 
   4   3   5        1.07        1.40      1.20 o 
   5   3   5     1537.43     1466.71     48.35 o 
   6   3   5        1.89        1.70      2.20 o 
   7   3   5        0.20        1.20      2.70 o 
   8   3   5      189.68      208.37     11.19 o 
  -9   4   5      218.87      213.17     11.49 o 
  -8   4   5      550.21      535.22     23.37 o 
  -7   4   5        0.21       -0.30      2.00 o 
  -6   4   5      107.40      107.28      4.89 o 
  -5   4   5      688.46      696.44     15.88 o 
  -4   4   5       23.57       18.48      1.20 o 
  -3   4   5      702.27      739.20     15.18 o 
  -2   4   5      563.14      525.43     15.18 o 
  -1   4   5        8.06       13.49      1.20 o 
   0   4   5     2783.14     2827.13     87.90 o 
   1   4   5      238.36      237.54      7.79 o 
   2   4   5        2.71        5.69      1.00 o 
   3   4   5      127.82      121.27      3.80 o 
   4   4   5       87.82      102.19      4.10 o 
   5   4   5      515.40      524.03     18.08 o 
   6   4   5      387.60      403.16     14.48 o 
   7   4   5        1.73        2.20      3.30 o 
   8   4   5       39.60       44.85      7.59 o 
  -9   5   5        0.04        1.60      3.50 o 
  -8   5   5      760.40      763.37     31.97 o 
  -7   5   5       32.95       32.36      2.90 o 
  -6   5   5       70.81       64.43      3.60 o 
  -5   5   5      316.57      342.23     10.49 o 
  -4   5   5     1645.92     1739.71     33.06 o 
  -3   5   5       35.45       25.57      1.10 o 
  -2   5   5       84.54       59.44      2.40 o 
  -1   5   5        5.75        7.29      1.00 o 
   1   5   5     3082.69     3159.17     98.09 o 
   2   5   5      258.52      236.94      6.39 o 
   3   5   5        3.49        3.40      1.20 o 
   4   5   5      840.27      847.08     24.27 o 
   5   5   5       61.76       48.85      3.20 o 
   6   5   5      291.11      251.93     12.69 o 
   7   5   5       16.94       14.98      3.80 o 
  -8   6   5       68.39       71.32      4.50 o 
  -7   6   5      802.77      828.20     27.97 o 
  -6   6   5       74.83       78.41      4.00 o 
  -5   6   5       18.84       23.97      1.90 o 
  -4   6   5      738.81      744.99     21.28 o 
  -3   6   5       85.19       78.12      3.00 o 
  -2   6   5      769.43      784.65     30.17 o 
   2   6   5      210.35      229.95      7.29 o 
   3   6   5        0.60        1.70      1.30 o 
   4   6   5      415.84      361.81     12.99 o 
   5   6   5      241.73      216.17     10.89 o 
   6   6   5      225.12      209.27     10.99 o 
   7   6   5        1.62       -0.20      3.70 o 
  -8   7   5       12.93       13.88      2.80 o 
  -7   7   5      354.15      353.82     12.99 o 
  -6   7   5      179.69      160.83      6.59 o 
  -5   7   5        0.29        2.80      1.60 o 
  -4   7   5      185.47      195.29      7.49 o 
  -3   7   5        6.23        6.09      1.20 o 
  -2   7   5     1928.16     2061.36     78.31 o 
   2   7   5     1034.35     1032.88     41.06 o 
   3   7   5      163.49      163.82      6.39 o 
   4   7   5       13.13       14.78      2.10 o 
   5   7   5      222.81      203.88     10.49 o 
   6   7   5        2.52       -1.50      3.10 o 
   7   7   5      281.46      300.47     15.28 o 
  -8   8   5       87.41      104.29      5.49 o 
  -7   8   5      153.11      147.84      6.49 o 
  -6   8   5      317.51      310.76     11.29 o 
  -5   8   5       44.21       40.76      3.60 o 
  -4   8   5        5.59        4.40      1.70 o 
  -3   8   5      873.13      821.71     27.57 o 
  -2   8   5       68.88       75.72      5.39 o 
   2   8   5      945.71      980.24     55.34 o 
   3   8   5      103.18       89.20      4.00 o 
   4   8   5        6.42       12.09      2.10 o 
   5   8   5       40.89       39.96      3.90 o 
   6   8   5      107.20      118.07      7.49 o 
  -7   9   5       29.95       40.16      4.50 o 
  -6   9   5      344.55      317.65     14.98 o 
  -5   9   5        9.71        6.39      2.50 o 
  -4   9   5        0.26        1.10      1.70 o 
  -3   9   5      666.74      666.58     22.58 o 
   3   9   5       99.25       88.00      4.00 o 
   4   9   5       67.01       52.94      3.20 o 
   5   9   5      122.34      116.77      6.99 o 
   6   9   5      211.33      223.06     11.69 o 
  -6  10   5       82.11       90.90      6.09 o 
  -5  10   5      663.85      651.89     28.37 o 
  -4  10   5      291.44      298.98     10.89 o 
  -3  10   5       50.22       48.55      2.70 o 
   3  10   5      350.98      365.40     16.08 o 
   4  10   5        0.96        1.80      1.90 o 
   5  10   5       68.26       72.82      5.39 o 
  -6  11   5       36.06       31.17      3.90 o 
  -5  11   5      503.19      522.33     23.17 o 
  -4  11   5        2.46        6.09      1.90 o 
  -3  11   5        5.26        3.30      1.60 o 
   3  11   5       10.92       17.88      2.50 o 
   4  11   5       64.00       57.44      4.40 o 
  -5  12   5       74.01       69.42      4.99 o 
  -4  12   5      268.33      283.29     10.59 o 
  -3  12   5       68.10       63.33      3.80 o 
  -3  13   5       69.22       82.41      6.49 o 
  -3 -13   6      201.14      219.06     12.09 o 
  -2 -13   6       15.53       18.08      4.10 o 
  -1 -13   6        2.33        4.89      3.70 o 
   0 -13   6      116.46      126.66      8.19 o 
   1 -13   6        6.38        9.09      3.70 o 
   2 -13   6      386.28      421.54     20.18 o 
   3 -13   6       28.34       27.27      4.60 o 
  -4 -12   6       36.32       38.16      7.19 o 
  -3 -12   6      464.93      497.86     23.17 o 
  -2 -12   6       46.39       49.85      3.40 o 
  -1 -12   6       24.74       25.97      2.70 o 
   0 -12   6      127.19      154.23      6.59 o 
   1 -12   6      197.06      204.18      8.19 o 
   2 -12   6      240.63      239.04      9.49 o 
   3 -12   6      263.88      276.00     10.79 o 
   4 -12   6       65.29       66.43      4.40 o 
  -5 -11   6       27.57       38.76      4.99 o 
  -4 -11   6       93.94       97.09      6.99 o 
  -3 -11   6      102.75       95.30      4.89 o 
  -2 -11   6      547.75      563.19     19.48 o 
  -1 -11   6       55.03       60.03      3.70 o 
   0 -11   6        3.13       -0.80      2.00 o 
   1 -11   6      313.00      304.27     11.49 o 
   2 -11   6        0.78       -0.80      2.10 o 
   3 -11   6      152.03      162.52      7.09 o 
   4 -11   6       96.72      110.98      5.79 o 
   5 -11   6        1.44        1.70      3.20 o 
  -6 -10   6        7.84        7.99      4.00 o 
  -5 -10   6       16.73       10.99      3.80 o 
  -4 -10   6        1.60        0.10      2.30 o 
  -3 -10   6      122.80      121.17      5.69 o 
  -2 -10   6      839.31      874.35     29.47 o 
  -1 -10   6       75.63       81.31      4.30 o 
   0 -10   6      110.80      111.28      5.09 o 
   1 -10   6      527.64      531.32     18.48 o 
   2 -10   6      702.00      657.99     22.68 o 
   3 -10   6       46.13       54.14      3.80 o 
   4 -10   6       64.43       58.74      4.00 o 
   5 -10   6       51.13       56.54      4.10 o 
   6 -10   6       10.29        8.59      3.60 o 
  -6  -9   6       85.76      108.08      7.49 o 
  -5  -9   6       29.80       27.77      3.20 o 
  -4  -9   6       53.72       49.25      2.90 o 
  -3  -9   6      158.49      149.94      6.49 o 
  -2  -9   6       14.27       13.59      2.30 o 
  -1  -9   6      282.16      308.17     11.29 o 
   0  -9   6       19.01       10.19      2.10 o 
   1  -9   6      650.57      647.40     22.08 o 
   2  -9   6     1394.82     1309.58     43.55 o 
   3  -9   6      173.43      154.13      6.79 o 
   4  -9   6     1033.68     1099.81     36.96 o 
   5  -9   6       35.56       37.86      3.40 o 
   6  -9   6       24.19       28.27      4.10 o 
  -7  -8   6        0.59       -0.30      3.40 o 
  -6  -8   6      596.59      652.39     22.68 o 
  -5  -8   6        3.25        4.40      2.10 o 
  -4  -8   6      271.35      290.18      9.39 o 
  -3  -8   6      146.52      128.46      5.79 o 
  -2  -8   6      169.19      157.63      6.59 o 
  -1  -8   6      512.38      508.95     15.28 o 
   0  -8   6        6.15        4.30      1.70 o 
   1  -8   6       19.26       21.98      2.40 o 
   2  -8   6       39.10       34.26      2.80 o 
   3  -8   6      243.39      253.42      9.59 o 
   4  -8   6      649.75      663.68     22.98 o 
   5  -8   6      293.43      325.35     12.49 o 
   6  -8   6       49.29       47.95      4.69 o 
   7  -8   6        8.34        4.69      2.00 o 
  -8  -7   6       15.82       17.78      4.00 o 
  -7  -7   6        0.01        0.20      3.20 o 
  -6  -7   6      302.86      277.00     10.99 o 
  -5  -7   6      472.57      435.93     13.39 o 
  -4  -7   6      121.63      147.24      5.49 o 
  -3  -7   6      178.75      164.32      6.79 o 
  -2  -7   6     1572.94     1602.56     41.06 o 
  -1  -7   6      431.03      415.65     12.69 o 
   0  -7   6      389.61      390.38     11.79 o 
   1  -7   6       72.32       73.22      2.90 o 
   2  -7   6       43.47       37.76      1.60 o 
   3  -7   6      805.51      794.24     18.68 o 
   4  -7   6       12.11       12.69      1.70 o 
   5  -7   6      635.33      631.91     17.88 o 
   6  -7   6      142.63      135.55      5.69 o 
   7  -7   6       76.06       82.31      4.30 o 
  -8  -6   6       81.98      110.78      7.39 o 
  -7  -6   6       20.32       25.37      3.90 o 
  -6  -6   6       81.47       91.70      4.99 o 
  -5  -6   6      783.44      800.93     23.07 o 
  -4  -6   6       42.48       43.75      2.10 o 
  -3  -6   6        6.82        5.79      1.20 o 
  -2  -6   6      448.61      430.03     11.09 o 
  -1  -6   6      273.97      248.13      6.09 o 
   0  -6   6     2922.69     2893.56     66.43 o 
   1  -6   6      274.16      249.93      6.79 o 
   2  -6   6      373.35      373.89      8.39 o 
   3  -6   6     1566.29     1600.26     34.76 o 
   4  -6   6     1536.58     1401.08     34.66 o 
   5  -6   6      213.07      205.68      7.59 o 
   6  -6   6        6.14        5.39      2.10 o 
   7  -6   6       54.07       57.94      3.70 o 
   8  -6   6      261.78      269.31     11.59 o 
  -8  -5   6      183.01      185.60     10.29 o 
  -7  -5   6       37.32       35.36      4.10 o 
  -6  -5   6       51.06       41.85      2.90 o 
  -5  -5   6      564.32      567.78     14.38 o 
  -4  -5   6       14.34       19.88      1.60 o 
  -3  -5   6      515.63      472.79     11.19 o 
  -2  -5   6      451.65      429.53     11.59 o 
  -1  -5   6      573.90      509.15     12.09 o 
   0  -5   6      225.80      193.19      4.89 o 
   1  -5   6     1884.37     1897.14     39.36 o 
   2  -5   6      104.36       85.81      2.60 o 
   3  -5   6       71.76       61.83      2.30 o 
   4  -5   6     1107.29     1140.96     28.47 o 
   5  -5   6       98.72      100.69      4.00 o 
   6  -5   6      419.90      428.03     14.38 o 
   7  -5   6       52.57       49.85      3.50 o 
   8  -5   6       62.37       67.83      4.79 o 
  -8  -4   6       36.16       36.96      4.40 o 
  -7  -4   6      150.41      148.74      8.39 o 
  -6  -4   6      315.88      302.57      8.39 o 
  -5  -4   6       79.73       67.83      2.60 o 
  -4  -4   6      812.75      784.45     17.98 o 
  -3  -4   6       92.13      108.98      3.40 o 
  -2  -4   6      215.15      189.39      5.29 o 
  -1  -4   6      302.70      285.09      6.99 o 
   0  -4   6      121.83      132.86      3.80 o 
   1  -4   6     1962.25     1965.56     40.96 o 
   2  -4   6      869.28      897.82     20.48 o 
   3  -4   6        9.22        2.70      1.20 o 
   4  -4   6      523.68      530.32     12.69 o 
   5  -4   6     1042.01     1011.10     28.17 o 
   6  -4   6      409.43      414.25     12.59 o 
   7  -4   6       83.38       85.11      5.09 o 
   8  -4   6      234.83      243.84     10.69 o 
  -9  -3   6       35.15       38.66      4.00 o 
  -8  -3   6       17.64       12.79      3.40 o 
  -7  -3   6      553.50      586.36     19.18 o 
  -6  -3   6       58.93       62.73      2.80 o 
  -5  -3   6      708.82      702.04     16.28 o 
  -4  -3   6      178.99      164.12      4.50 o 
  -3  -3   6      719.06      625.92     14.38 o 
  -2  -3   6      646.08      610.84     15.28 o 
  -1  -3   6      812.92      908.81     19.78 o 
   0  -3   6      656.66      625.72     12.89 o 
   1  -3   6     2437.52     2525.16     50.25 o 
   2  -3   6     2754.17     2771.69     55.04 o 
   3  -3   6       70.54       62.43      2.00 o 
   4  -3   6        3.34        4.79      1.20 o 
   5  -3   6     1152.88     1130.87     31.27 o 
   6  -3   6      140.93      128.26      4.89 o 
   7  -3   6      676.45      683.56     22.28 o 
   8  -3   6      102.30      100.09      5.99 o 
  -9  -2   6       87.70       99.19      6.09 o 
  -8  -2   6      484.09      506.95     16.88 o 
  -7  -2   6      101.38      108.48      4.50 o 
  -6  -2   6      215.13      207.37      6.09 o 
  -5  -2   6       66.08       70.02      2.50 o 
  -4  -2   6       48.99       55.94      1.90 o 
  -3  -2   6     1092.93     1059.25     21.38 o 
  -2  -2   6      278.77      268.31      6.29 o 
  -1  -2   6     1384.70     1381.80     29.77 o 
   0  -2   6     1591.19     1566.80     31.47 o 
   1  -2   6     1286.96     1398.98     28.17 o 
   2  -2   6     3110.42     3099.83     61.43 o 
   3  -2   6       17.31       18.08      1.20 o 
   4  -2   6      356.49      353.32      7.79 o 
   5  -2   6       15.52       20.48      2.00 o 
   6  -2   6      118.39      117.07      4.60 o 
   7  -2   6      595.82      599.65     19.58 o 
   8  -2   6       89.24       83.91      5.39 o 
  -9  -1   6       15.84       15.68      3.00 o 
  -8  -1   6      264.74      273.10      9.19 o 
  -7  -1   6        2.93        3.60      1.60 o 
  -6  -1   6      799.40      756.38     19.28 o 
  -5  -1   6      319.94      301.17      6.29 o 
  -4  -1   6       23.84       21.88      1.40 o 
  -3  -1   6      685.45      701.84     14.38 o 
  -2  -1   6      621.57      566.48     10.89 o 
  -1  -1   6      131.78      103.89      2.60 o 
   0  -1   6     1469.27     1505.86     31.27 o 
   1  -1   6     4174.68     4463.95     91.90 o 
   2  -1   6     1296.48     1272.92     26.47 o 
   3  -1   6     1032.44     1079.53     24.27 o 
   4  -1   6       74.99       70.12      2.50 o 
   5  -1   6      111.76      112.18      4.10 o 
   6  -1   6      509.50      502.55     16.58 o 
   7  -1   6       12.70       12.69      2.40 o 
   8  -1   6      182.08      187.10      7.79 o 
  -9   0   6       19.55       19.68      3.10 o 
  -8   0   6        3.99        2.40      1.80 o 
  -7   0   6      278.87      284.89      7.79 o 
  -6   0   6      328.19      338.33      7.59 o 
  -5   0   6      671.97      606.84     11.99 o 
  -4   0   6      812.43      815.91     17.58 o 
  -3   0   6      765.34      775.76     14.98 o 
  -2   0   6     1718.56     1658.10     32.96 o 
  -1   0   6      267.21      254.62      5.19 o 
   0   0   6      409.13      442.12      7.89 o 
   1   0   6     1586.76     1580.48     28.77 o 
   2   0   6      540.07      565.29     11.59 o 
   3   0   6     2694.77     2785.17     67.23 o 
   4   0   6      668.65      677.36     15.68 o 
   5   0   6      414.12      395.37     10.59 o 
   6   0   6      617.60      613.63     17.58 o 
   7   0   6      279.48      275.60     10.09 o 
   8   0   6       98.79       98.99      6.99 o 
  -9   1   6        5.88        6.19      2.10 o 
  -8   1   6        4.45        3.30      1.70 o 
  -7   1   6      385.75      406.36     11.39 o 
  -6   1   6        4.27        1.40      1.10 o 
  -5   1   6      768.82      754.68     14.28 o 
  -4   1   6      287.81      298.68      5.99 o 
  -3   1   6       43.05       56.94      1.60 o 
  -2   1   6     1422.62     1309.08     23.27 o 
  -1   1   6      299.96      273.40      5.49 o 
   0   1   6     2485.14     2812.74     54.34 o 
   1   1   6        4.62        8.79      0.80 o 
   2   1   6     1591.09     1685.27     34.56 o 
   3   1   6      750.61      810.22     18.38 o 
   4   1   6      400.40      438.22     10.49 o 
   5   1   6       75.23       66.53      3.10 o 
   6   1   6        1.66        1.60      2.30 o 
   7   1   6      658.66      666.58     28.67 o 
   8   1   6        0.41        0.00      3.40 o 
  -9   2   6       96.75      100.09      4.20 o 
  -8   2   6       17.74       20.88      2.10 o 
  -7   2   6      100.58       85.51      3.10 o 
  -6   2   6      761.66      753.68     14.98 o 
  -5   2   6       35.80       42.35      1.50 o 
  -4   2   6      703.17      719.92     13.69 o 
  -3   2   6      195.37      176.41      4.20 o 
  -2   2   6       43.54       29.17      1.10 o 
  -1   2   6     2932.74     2887.96     54.54 o 
   0   2   6      250.21      305.57      6.49 o 
   1   2   6      418.42      447.11      9.39 o 
   2   2   6     1307.68     1407.17     28.77 o 
   3   2   6       29.11       36.26      1.50 o 
   4   2   6      983.22     1009.50     24.57 o 
   5   2   6      181.99      173.11      7.19 o 
   6   2   6       85.64       85.81      4.89 o 
   7   2   6      315.52      350.72     13.39 o 
   8   2   6      230.56      251.03     12.89 o 
  -9   3   6      285.85      299.47     10.59 o 
  -8   3   6        9.70        6.89      1.80 o 
  -7   3   6        3.23        0.60      1.40 o 
  -6   3   6      544.27      559.49     14.08 o 
  -5   3   6      171.75      168.02      4.60 o 
  -4   3   6     1092.21     1032.98     21.68 o 
  -3   3   6       87.54       83.51      2.30 o 
  -2   3   6      242.27      217.16      4.79 o 
  -1   3   6     1366.68     1379.70     28.77 o 
   0   3   6     4139.71     4185.25    102.19 o 
   1   3   6       78.33       58.64      1.80 o 
   2   3   6      219.53      215.27      4.89 o 
   3   3   6      376.24      362.31      8.19 o 
   4   3   6     2264.78     2262.84     63.33 o 
   5   3   6      618.35      656.29     22.38 o 
   6   3   6       39.23       43.45      3.50 o 
   7   3   6        1.51        1.20      2.70 o 
   8   3   6      569.72      598.55     40.66 o 
  -9   4   6      495.45      541.11     24.27 o 
  -8   4   6       44.23       46.05      4.40 o 
  -7   4   6        1.24        2.80      2.10 o 
  -6   4   6      398.71      411.35     14.68 o 
  -5   4   6     1148.30     1127.48     28.37 o 
  -4   4   6      140.39      108.38      2.90 o 
  -3   4   6      109.65      112.58      2.80 o 
  -2   4   6       16.50       12.69      0.90 o 
  -1   4   6     1134.46     1184.91     30.07 o 
   0   4   6     1464.73     1539.53     42.95 o 
   1   4   6        6.25       12.99      1.10 o 
   2   4   6      109.82      112.28      3.50 o 
   3   4   6     1597.04     1536.93     40.46 o 
   4   4   6       83.19       80.21      3.50 o 
   5   4   6      225.96      235.24      9.09 o 
   6   4   6        1.55        4.00      2.50 o 
   7   4   6       34.55       39.46      4.89 o 
  -8   5   6      517.03      538.02     23.77 o 
  -7   5   6       66.55       62.83      3.80 o 
  -6   5   6        2.05       -0.60      1.80 o 
  -5   5   6      473.97      499.16     14.58 o 
  -4   5   6       13.15        9.79      1.60 o 
  -3   5   6     1411.75     1503.27     33.86 o 
  -2   5   6      247.69      230.75      7.19 o 
  -1   5   6       11.89       16.48      1.40 o 
   0   5   6     2499.48     2613.46     81.31 o 
   1   5   6     1186.94     1203.09     37.66 o 
   2   5   6       73.53       74.12      2.60 o 
   3   5   6      313.04      316.56      9.49 o 
   4   5   6      541.50      525.63     15.58 o 
   5   5   6        3.62        2.40      2.80 o 
   6   5   6      155.83      142.65      8.39 o 
   7   5   6       19.50       19.58      4.20 o 
  -8   6   6      190.83      188.60      8.19 o 
  -7   6   6       98.71       86.21      4.60 o 
  -6   6   6        0.13       -0.50      1.70 o 
  -5   6   6       34.65       28.37      2.30 o 
  -4   6   6      425.88      421.24     10.99 o 
  -3   6   6     1300.11     1381.50     39.36 o 
  -2   6   6     1543.51     1600.06     45.45 o 
  -1   6   6      645.97      680.96     25.97 o 
   1   6   6     3267.80     3227.49    100.09 o 
   2   6   6       22.52       17.58      1.50 o 
   3   6   6       25.02       30.17      2.30 o 
   4   6   6      324.05      327.24     12.09 o 
   5   6   6       19.29       18.38      3.20 o 
   6   6   6      529.71      592.16     26.77 o 
   7   6   6       11.22       11.89      3.80 o 
  -8   7   6       58.48       58.34      4.10 o 
  -7   7   6      409.59      425.14     15.28 o 
  -6   7   6       38.92       42.65      2.90 o 
  -5   7   6       27.34       26.57      2.20 o 
  -4   7   6      582.63      580.97     19.98 o 
  -3   7   6       29.73       32.07      2.80 o 
  -2   7   6      383.63      376.99     21.98 o 
   2   7   6      405.27      362.01     15.08 o 
   3   7   6       89.50       94.40      4.20 o 
   4   7   6      104.86       99.19      4.79 o 
   5   7   6      158.80      153.83      8.39 o 
   6   7   6      137.18      122.17      7.69 o 
  -7   8   6      349.43      386.38     14.08 o 
  -6   8   6       31.78       29.87      2.50 o 
  -5   8   6       37.52       36.76      3.50 o 
  -4   8   6      252.53      247.03      9.29 o 
  -3   8   6     1830.75     1830.81     60.73 o 
  -2   8   6      111.55      117.97      7.79 o 
   2   8   6      357.78      337.73     14.08 o 
   3   8   6       31.82       24.97      2.20 o 
   4   8   6      144.02      132.66      5.89 o 
   5   8   6      254.04      243.04     12.09 o 
   6   8   6       27.61       28.27      4.10 o 
  -7   9   6       27.01       29.27      4.00 o 
  -6   9   6      232.22      233.65     11.79 o 
  -5   9   6       54.76       48.25      4.00 o 
  -4   9   6        6.61       10.59      1.80 o 
  -3   9   6     1933.90     1881.76     62.23 o 
   3   9   6       20.47       24.77      2.40 o 
   4   9   6       44.06       43.25      3.00 o 
   5   9   6      235.42      205.88     10.59 o 
  -6  10   6      441.79      432.73     19.98 o 
  -5  10   6       63.51       64.53      4.69 o 
  -4  10   6       29.07       32.96      2.50 o 
  -3  10   6      152.43      138.45      5.49 o 
   3  10   6       96.21       81.31      4.79 o 
   4  10   6        9.69        7.69      2.80 o 
  -5  11   6      367.67      391.27     17.88 o 
  -4  11   6        0.64        2.80      1.80 o 
  -3  11   6        8.19        7.19      1.80 o 
   3  11   6      241.60      242.24     15.18 o 
  -4  12   6        5.92        7.69      2.00 o 
  -3  12   6        3.51        6.69      1.90 o 
  -2 -13   7        0.47       -1.80      3.70 o 
  -1 -13   7       63.39       67.53      6.09 o 
   0 -13   7      173.82      203.58     11.49 o 
   1 -13   7       93.46       95.50      5.09 o 
   2 -13   7      153.25      168.02      7.59 o 
  -4 -12   7       13.22       19.48      4.30 o 
  -3 -12   7      168.20      183.30      7.89 o 
  -2 -12   7        3.54        3.50      2.50 o 
  -1 -12   7       11.83       12.99      2.60 o 
   0 -12   7      358.72      374.69     13.88 o 
   1 -12   7      146.25      136.35      6.29 o 
   2 -12   7      332.03      367.40     13.69 o 
   3 -12   7      151.66      167.52      7.59 o 
   4 -12   7        1.40        1.20      2.80 o 
  -5 -11   7        8.53       11.09      4.10 o 
  -4 -11   7       40.59       44.25      4.00 o 
  -3 -11   7      265.64      269.81     10.59 o 
  -2 -11   7        6.87        8.49      2.50 o 
  -1 -11   7       73.67       74.32      4.30 o 
   0 -11   7      280.01      270.61     10.59 o 
   1 -11   7      939.14      916.20     31.17 o 
   2 -11   7        4.65        4.10      2.40 o 
   3 -11   7      225.50      243.04      9.79 o 
   4 -11   7       25.38       23.57      3.20 o 
   5 -11   7        3.37        1.10      3.40 o 
  -6 -10   7       49.44       38.16      7.69 o 
  -5 -10   7       42.40       39.16      4.99 o 
  -4 -10   7      177.51      176.71      7.69 o 
  -3 -10   7        2.20        4.79      2.40 o 
  -2 -10   7      608.34      664.78     22.98 o 
  -1 -10   7      288.34      278.00     10.59 o 
   0 -10   7       90.43       80.71      4.50 o 
   1 -10   7      396.04      392.07     14.58 o 
   2 -10   7       81.83       75.82      4.50 o 
   3 -10   7      552.32      586.96     20.58 o 
   4 -10   7       38.60       36.36      3.40 o 
   5 -10   7      103.47      113.88      7.39 o 
   6 -10   7      266.54      252.63     13.09 o 
  -6  -9   7        1.08        3.70      5.49 o 
  -5  -9   7       28.73       33.66      2.80 o 
  -4  -9   7       95.87      110.58      4.79 o 
  -3  -9   7      291.95      300.47     11.39 o 
  -2  -9   7      164.39      163.42      6.99 o 
  -1  -9   7      110.31      109.78      5.19 o 
   0  -9   7        3.69       -1.00      2.00 o 
   1  -9   7       59.38       69.32      4.00 o 
   2  -9   7      392.61      385.58     13.98 o 
   3  -9   7      493.66      495.06     17.68 o 
   4  -9   7      291.46      293.98     11.39 o 
   5  -9   7       43.29       48.15      4.79 o 
   6  -9   7        6.12        6.59      3.50 o 
  -7  -8   7       66.17       54.64      5.29 o 
  -6  -8   7      284.60      281.59     13.88 o 
  -5  -8   7        7.72       14.18      2.30 o 
  -4  -8   7       98.90      100.49      4.40 o 
  -3  -8   7      483.12      447.01     15.98 o 
  -2  -8   7       91.91       87.41      4.50 o 
  -1  -8   7      564.42      554.60     19.18 o 
   0  -8   7       96.11       80.41      4.20 o 
   1  -8   7       39.23       40.76      3.10 o 
   2  -8   7      562.56      577.27     20.08 o 
   3  -8   7      111.40      110.98      4.00 o 
   4  -8   7      655.60      662.08     18.38 o 
   5  -8   7       66.43       64.63      3.50 o 
   6  -8   7       46.32       48.35      3.20 o 
   7  -8   7      202.21      196.89      7.69 o 
  -7  -7   7        3.84        5.99      3.50 o 
  -6  -7   7      737.52      809.62     27.27 o 
  -5  -7   7       22.08       32.76      2.80 o 
  -4  -7   7       57.50       54.34      3.10 o 
  -3  -7   7      140.39      129.96      5.89 o 
  -2  -7   7       66.28       69.52      3.90 o 
  -1  -7   7      899.68      870.55     21.78 o 
   0  -7   7      113.04      117.17      3.80 o 
   1  -7   7      280.29      271.90      7.49 o 
   2  -7   7      878.66      859.77     21.58 o 
   3  -7   7     2121.60     1996.93     53.14 o 
   4  -7   7       60.79       62.73      3.00 o 
   5  -7   7       63.82       60.03      3.40 o 
   6  -7   7        9.93       10.69      2.30 o 
   7  -7   7        4.00        5.89      2.40 o 
  -8  -6   7       33.96       33.26      4.50 o 
  -7  -6   7        0.43       -1.60      3.10 o 
  -6  -6   7       12.89       17.28      2.70 o 
  -5  -6   7      106.14      120.87      4.10 o 
  -4  -6   7      118.94      111.38      3.80 o 
  -3  -6   7      195.73      208.17      6.09 o 
  -2  -6   7      559.39      586.56     14.18 o 
  -1  -6   7       18.43       16.98      1.50 o 
   0  -6   7     1366.46     1380.30     31.27 o 
   1  -6   7       69.96       65.93      2.40 o 
   2  -6   7       37.27       28.77      1.80 o 
   3  -6   7     1629.87     1619.14     39.96 o 
   4  -6   7      193.22      187.40      5.69 o 
   5  -6   7      799.02      798.53     25.27 o 
   6  -6   7      135.89      137.75      8.19 o 
   7  -6   7      145.06      138.35      6.09 o 
  -8  -5   7      153.88      166.32      9.49 o 
  -7  -5   7       60.37       73.62      5.69 o 
  -6  -5   7       34.84       39.16      2.60 o 
  -5  -5   7      573.59      553.30     14.08 o 
  -4  -5   7        0.45        1.30      1.30 o 
  -3  -5   7      499.78      481.08     11.39 o 
  -2  -5   7      426.71      445.82     10.59 o 
  -1  -5   7      309.01      278.30      6.99 o 
   0  -5   7     1454.75     1443.43     32.66 o 
   1  -5   7      860.17      880.74     20.18 o 
   2  -5   7        0.33       -0.60      1.20 o 
   3  -5   7      168.32      183.20      5.49 o 
   4  -5   7     1213.39     1179.62     29.37 o 
   5  -5   7      468.99      487.67     14.48 o 
   6  -5   7      256.34      261.02      9.59 o 
   7  -5   7      267.27      258.42     11.09 o 
   8  -5   7        7.30        1.40      2.80 o 
  -8  -4   7      316.07      390.98     18.08 o 
  -7  -4   7       94.98      114.78      5.19 o 
  -6  -4   7      360.86      347.62     10.39 o 
  -5  -4   7      164.70      153.83      4.50 o 
  -4  -4   7      276.86      251.63      6.49 o 
  -3  -4   7      123.36      127.86      3.80 o 
  -2  -4   7      587.66      531.12     13.59 o 
  -1  -4   7      195.23      174.91      4.99 o 
   0  -4   7     1577.49     1479.89     36.46 o 
   1  -4   7     4076.01     4020.93     89.00 o 
   2  -4   7       29.64       26.47      1.60 o 
   3  -4   7      107.42      119.37      3.60 o 
   4  -4   7      400.80      383.88     10.29 o 
   5  -4   7        8.29        9.39      1.80 o 
   6  -4   7      415.01      410.55     12.59 o 
   7  -4   7       20.58       20.48      3.20 o 
   8  -4   7       40.55       36.86      3.90 o 
  -9  -3   7      147.62      163.12      8.19 o 
  -8  -3   7       24.23       25.47      3.90 o 
  -7  -3   7       82.29       85.31      3.90 o 
  -6  -3   7        7.47        5.79      1.70 o 
  -5  -3   7       28.45       21.28      1.70 o 
  -4  -3   7      561.03      541.11     12.69 o 
  -3  -3   7        3.19        5.19      1.20 o 
  -2  -3   7      425.27      381.19      8.79 o 
  -1  -3   7     1316.70     1366.62     29.57 o 
   0  -3   7     1047.08     1013.60     20.48 o 
   1  -3   7      744.88      760.57     15.68 o 
   2  -3   7      519.89      516.24     10.89 o 
   3  -3   7      673.22      714.72     14.88 o 
   4  -3   7      485.06      499.96     13.09 o 
   5  -3   7      101.53      109.58      4.30 o 
   6  -3   7      665.97      628.72     20.38 o 
   7  -3   7      272.28      267.21      9.89 o 
   8  -3   7       30.58       23.27      3.50 o 
  -9  -2   7       97.96      117.77      6.49 o 
  -8  -2   7       91.42      114.28      4.89 o 
  -7  -2   7      571.95      555.50     14.68 o 
  -6  -2   7      163.41      150.34      4.89 o 
  -5  -2   7        8.95       15.28      1.70 o 
  -4  -2   7      302.23      300.07      6.69 o 
  -3  -2   7     1646.95     1605.26     32.07 o 
  -2  -2   7       19.66       16.38      1.20 o 
  -1  -2   7      984.38     1021.99     22.18 o 
   0  -2   7     1525.83     1536.53     30.97 o 
   1  -2   7       18.21       13.19      1.00 o 
   2  -2   7     2084.80     2228.18     44.85 o 
   3  -2   7       11.40       12.49      1.20 o 
   4  -2   7       42.46       42.95      2.00 o 
   5  -2   7      793.46      808.52     20.58 o 
   6  -2   7       56.95       62.23      3.70 o 
   7  -2   7      609.48      624.62     20.48 o 
   8  -2   7       52.74       53.84      4.60 o 
  -9  -1   7        8.32        1.70      2.80 o 
  -8  -1   7      199.17      199.08      7.29 o 
  -7  -1   7       54.18       56.54      2.50 o 
  -6  -1   7      903.77      907.11     22.68 o 
  -5  -1   7      195.15      207.77      6.09 o 
  -4  -1   7       89.62       88.80      2.60 o 
  -3  -1   7     2070.30     1911.02     38.06 o 
  -2  -1   7       13.97        8.19      0.90 o 
  -1  -1   7     1878.48     1936.10     43.35 o 
   0  -1   7      548.19      530.92     10.39 o 
   1  -1   7      902.41      921.90     17.78 o 
   2  -1   7     2907.47     2949.60     55.34 o 
   3  -1   7        5.63        7.09      1.00 o 
   4  -1   7       12.15       13.39      1.80 o 
   5  -1   7      305.10      308.56      8.49 o 
   6  -1   7      932.37      946.17     29.67 o 
   7  -1   7      194.29      207.37      8.19 o 
   8  -1   7       14.44       10.09      3.80 o 
  -9   0   7        1.01        2.70      2.20 o 
  -8   0   7       88.76       87.41      3.80 o 
  -7   0   7       59.56       48.75      2.50 o 
  -6   0   7      253.20      261.52      6.09 o 
  -5   0   7       65.61       54.54      2.10 o 
  -4   0   7       44.37       52.44      1.70 o 
  -3   0   7      178.17      179.41      3.90 o 
  -2   0   7      983.63      891.73     17.98 o 
  -1   0   7       58.34       77.72      2.00 o 
   0   0   7      952.74      957.26     18.78 o 
   1   0   7     1968.20     1987.24     39.76 o 
   2   0   7      440.76      499.16     11.59 o 
   3   0   7     1299.02     1306.68     31.57 o 
   4   0   7      117.59      115.07      3.80 o 
   5   0   7       31.08       37.06      2.50 o 
   6   0   7      489.96      512.34     14.98 o 
   7   0   7       66.37       72.82      5.79 o 
   8   0   7      174.86      186.30     10.59 o 
  -9   1   7        4.04        4.99      2.10 o 
  -8   1   7       22.69       25.17      2.20 o 
  -7   1   7      553.63      553.40     13.59 o 
  -6   1   7       32.11       32.66      1.70 o 
  -5   1   7      324.04      262.41      5.89 o 
  -4   1   7      257.07      263.71      5.69 o 
  -3   1   7      237.55      230.65      4.69 o 
  -2   1   7     2706.13     2825.63     58.34 o 
  -1   1   7       31.48       32.96      1.30 o 
   0   1   7      468.57      476.38      9.59 o 
   1   1   7      712.04      771.16     15.18 o 
   2   1   7      172.70      180.70      4.69 o 
   3   1   7     1909.89     1896.54     45.35 o 
   4   1   7      667.18      695.84     19.28 o 
   5   1   7       65.35       55.44      3.60 o 
   6   1   7      334.21      339.93     12.79 o 
   7   1   7      389.34      417.65     18.78 o 
   8   1   7       97.46       82.91      6.39 o 
  -9   2   7       45.92       45.05      3.20 o 
  -8   2   7        3.87        3.50      1.90 o 
  -7   2   7      711.30      747.39     19.68 o 
  -6   2   7      124.02      136.95      3.40 o 
  -5   2   7     1103.95     1042.17     20.58 o 
  -4   2   7       42.14       32.96      1.70 o 
  -3   2   7       45.70       36.96      1.60 o 
  -2   2   7     1646.86     1693.36     32.66 o 
  -1   2   7     2291.76     2477.21     47.25 o 
   0   2   7       40.38       55.24      1.70 o 
   1   2   7       24.71       17.68      1.10 o 
   2   2   7      215.22      199.78      4.69 o 
   3   2   7     1638.98     1721.03     38.46 o 
   4   2   7      392.49      457.50     15.98 o 
   5   2   7       13.03       13.39      2.50 o 
   6   2   7       88.92       84.01      4.89 o 
   7   2   7      624.65      646.70     27.97 o 
   8   2   7       80.00       86.71      6.79 o 
  -9   3   7       53.22       49.35      8.19 o 
  -8   3   7        0.02        0.20      2.80 o 
  -7   3   7       84.63       90.40      4.69 o 
  -6   3   7      500.72      506.05     14.98 o 
  -5   3   7        7.54        5.29      1.40 o 
  -4   3   7      526.35      492.56     11.59 o 
  -3   3   7       50.48       61.63      2.00 o 
  -2   3   7       13.48       18.78      1.10 o 
  -1   3   7     2818.94     3022.12     61.13 o 
   0   3   7     1015.15     1081.72     20.58 o 
   1   3   7      341.12      336.83      7.89 o 
   2   3   7      602.54      607.04     12.69 o 
   3   3   7      962.32      967.95     21.68 o 
   4   3   7      189.96      193.59      6.59 o 
   5   3   7       39.17       39.16      3.10 o 
   6   3   7       98.89       98.19      5.19 o 
   7   3   7      173.14      168.02      9.89 o 
  -9   4   7      234.53      227.75     12.09 o 
  -8   4   7       32.47       28.47      3.80 o 
  -7   4   7       89.77       84.41      4.50 o 
  -6   4   7      371.38      375.79     11.59 o 
  -5   4   7      358.01      320.45      9.89 o 
  -4   4   7     1516.28     1553.91     36.76 o 
  -3   4   7       73.31       92.80      2.50 o 
  -2   4   7        3.38        1.90      0.80 o 
  -1   4   7     2302.77     2338.56     59.04 o 
   0   4   7     2211.50     2329.47     58.84 o 
   1   4   7        0.54        2.80      1.10 o 
   2   4   7      272.05      292.08      8.19 o 
   3   4   7     1727.24     1682.87     47.05 o 
   4   4   7        7.44        8.59      1.70 o 
   5   4   7      207.84      204.68      8.19 o 
   6   4   7       80.39       72.72      5.79 o 
   7   4   7        0.46       -0.80      3.60 o 
  -8   5   7      111.42      110.78      6.99 o 
  -7   5   7        1.09       -0.40      2.10 o 
  -6   5   7        3.68        2.60      1.90 o 
  -5   5   7      224.19      220.26      7.19 o 
  -4   5   7      806.63      798.53     22.48 o 
  -3   5   7     1411.36     1507.56     36.46 o 
  -2   5   7      890.70      905.62     26.07 o 
  -1   5   7      150.54      154.33      4.40 o 
   0   5   7     2348.34     2404.19     74.72 o 
   1   5   7        2.76        2.80      1.00 o 
   2   5   7       89.62       87.50      3.00 o 
   3   5   7      176.20      203.48      7.89 o 
   4   5   7        0.98        2.00      1.90 o 
   5   5   7      392.02      414.85     19.08 o 
   6   5   7      182.45      188.60     10.49 o 
   7   5   7       39.67       35.56      4.89 o 
  -8   6   7      361.49      362.81     13.69 o 
  -7   6   7        1.24        0.10      2.00 o 
  -6   6   7        2.42        0.30      1.90 o 
  -5   6   7      315.56      335.54     11.89 o 
  -4   6   7      404.31      405.96     11.89 o 
  -3   6   7      439.73      426.24     14.48 o 
  -2   6   7       58.40       53.74      2.40 o 
  -1   6   7      528.88      556.10     21.58 o 
   0   6   7      737.26      692.55     27.77 o 
   1   6   7      970.41      929.99     37.16 o 
   2   6   7       64.77       55.74      2.90 o 
   3   6   7      223.68      226.95      8.59 o 
   4   6   7      375.94      348.22     12.79 o 
   5   6   7      176.86      171.21      9.29 o 
   6   6   7      309.90      256.72     13.19 o 
  -8   7   7      121.62      121.67      6.09 o 
  -7   7   7      146.31      147.14      6.49 o 
  -6   7   7        0.06        2.00      1.80 o 
  -5   7   7      368.80      350.42     15.98 o 
  -4   7   7     1324.29     1293.79     43.25 o 
  -3   7   7      116.64      108.58      5.69 o 
  -2   7   7       77.72       86.21      4.60 o 
  -1   7   7      430.17      427.74     24.77 o 
   1   7   7      637.59      581.17     23.57 o 
   2   7   7       13.01       10.59      1.70 o 
   3   7   7      240.62      186.60      7.29 o 
   4   7   7      257.34      226.55     11.09 o 
   5   7   7       75.61       76.62      5.59 o 
   6   7   7      316.73      307.37     15.28 o 
  -7   8   7      110.33      107.38      5.09 o 
  -6   8   7        2.47        2.60      2.60 o 
  -5   8   7      130.79      139.05      7.59 o 
  -4   8   7     1530.28     1492.08     49.85 o 
  -3   8   7      209.69      195.59      9.19 o 
  -2   8   7      970.78     1026.58     58.14 o 
   2   8   7      183.72      193.19      8.59 o 
   3   8   7      275.45      257.82      9.59 o 
   4   8   7      126.96      123.37      6.99 o 
   5   8   7      195.98      185.20      9.89 o 
  -7   9   7      350.35      375.59     18.08 o 
  -6   9   7       19.15       21.48      3.30 o 
  -5   9   7        1.44        5.39      2.40 o 
  -4   9   7        2.33        0.60      1.70 o 
  -3   9   7     1116.48     1075.43     36.06 o 
   2   9   7      485.76      436.33     17.88 o 
   3   9   7        7.35        8.99      1.80 o 
   4   9   7       71.29       61.43      4.60 o 
   5   9   7      150.87      138.95      7.99 o 
  -6  10   7      289.92      311.26     14.98 o 
  -5  10   7        5.02        7.09      2.60 o 
  -4  10   7        3.06        4.69      1.70 o 
  -3  10   7      721.66      684.86     23.17 o 
   3  10   7      178.41      176.51      8.19 o 
   4  10   7       21.78       19.88      3.20 o 
  -5  11   7       28.71       26.57      3.30 o 
  -4  11   7       54.61       60.13      3.50 o 
  -3  11   7      117.20      114.38      5.79 o 
   3  11   7      475.10      471.69     27.97 o 
  -3  12   7        1.14        0.20      2.80 o 
  -1 -13   8      165.54      156.53      7.19 o 
   0 -13   8       60.92       59.24      4.20 o 
   1 -13   8      326.36      365.40     13.88 o 
  -3 -12   8        1.50       -0.50      2.70 o 
  -2 -12   8       33.09       31.27      3.40 o 
  -1 -12   8       81.18       76.32      4.69 o 
   0 -12   8      589.16      642.80     22.68 o 
   1 -12   8        3.70        4.20      2.80 o 
   2 -12   8      237.92      263.61     10.59 o 
   3 -12   8       13.22       18.18      3.20 o 
  -4 -11   8        1.72        4.20      2.80 o 
  -3 -11   8      272.45      288.19     11.39 o 
  -2 -11   8        9.05        5.09      2.50 o 
  -1 -11   8        4.55        6.19      2.60 o 
   0 -11   8      279.28      296.28     11.59 o 
   1 -11   8       69.58       67.83      4.40 o 
   2 -11   8      207.71      201.68      8.59 o 
   3 -11   8       79.58       92.00      5.29 o 
   4 -11   8       31.38       39.06      4.60 o 
  -5 -10   8       42.44       52.44      4.99 o 
  -4 -10   8      202.71      200.88      8.69 o 
  -3 -10   8       68.14       59.34      4.00 o 
  -2 -10   8      223.80      232.35      9.39 o 
  -1 -10   8       20.56       33.66      3.20 o 
   0 -10   8       90.60       95.10      5.09 o 
   1 -10   8      257.14      254.82     10.09 o 
   2 -10   8      225.04      245.33      9.89 o 
   3 -10   8      300.27      314.96     12.29 o 
   4 -10   8        4.63        5.09      3.30 o 
   5 -10   8       17.76       20.48      4.00 o 
  -6  -9   8       19.10       30.67      4.30 o 
  -5  -9   8        8.51        6.29      2.40 o 
  -4  -9   8       34.28       39.36      3.00 o 
  -3  -9   8       19.90       21.08      2.80 o 
  -2  -9   8      392.30      379.49     13.98 o 
  -1  -9   8       71.57       75.02      4.30 o 
   0  -9   8       43.07       39.06      3.20 o 
   1  -9   8      293.86      313.26     11.69 o 
   2  -9   8      583.76      557.79     19.78 o 
   3  -9   8      656.87      662.28     23.27 o 
   4  -9   8       16.59       17.58      3.50 o 
   5  -9   8      212.50      218.46     11.39 o 
   6  -9   8      154.87      146.84      8.99 o 
  -7  -8   8      212.43      271.51     13.88 o 
  -6  -8   8       71.81       91.10      5.19 o 
  -5  -8   8      123.43      126.66      5.29 o 
  -4  -8   8       96.88      105.59      4.69 o 
  -3  -8   8       40.46       43.85      3.40 o 
  -2  -8   8      122.00      127.56      5.99 o 
  -1  -8   8      105.22      123.17      5.69 o 
   0  -8   8       23.99       15.78      2.50 o 
   1  -8   8      360.49      338.83     10.79 o 
   2  -8   8     2172.47     2152.26     49.75 o 
   3  -8   8       74.11       77.72      3.40 o 
   4  -8   8      182.43      177.41      6.89 o 
   5  -8   8       23.19       21.98      2.50 o 
   6  -8   8       20.23       20.68      2.60 o 
  -7  -7   8        5.25        7.79      3.60 o 
  -6  -7   8      328.67      339.13     12.69 o 
  -5  -7   8       55.16       58.94      3.50 o 
  -4  -7   8      212.39      219.96      6.29 o 
  -3  -7   8      541.52      520.83     14.88 o 
  -2  -7   8       75.08       75.42      3.20 o 
  -1  -7   8      912.71      870.55     21.98 o 
   0  -7   8        2.48        1.70      1.30 o 
   1  -7   8       16.15       14.28      1.60 o 
   2  -7   8      525.14      506.35     14.38 o 
   3  -7   8       65.16       72.12      3.40 o 
   4  -7   8      370.08      344.73     11.69 o 
   5  -7   8      114.72      120.07      5.29 o 
   6  -7   8       73.98       69.42      4.00 o 
   7  -7   8       53.01       53.44      4.20 o 
  -8  -6   8        6.62        1.70      3.60 o 
  -7  -6   8       44.97       48.05      3.90 o 
  -6  -6   8       82.02       75.92      3.60 o 
  -5  -6   8        4.26        4.00      1.70 o 
  -4  -6   8      199.13      197.19      5.79 o 
  -3  -6   8      177.12      183.20      5.49 o 
  -2  -6   8      219.79      201.08      5.89 o 
  -1  -6   8      948.20      909.91     22.88 o 
   0  -6   8     1007.02     1014.30     25.37 o 
   1  -6   8       39.89       41.55      2.20 o 
   2  -6   8        2.93        3.00      1.40 o 
   3  -6   8     1482.49     1430.35     35.56 o 
   4  -6   8      274.04      271.41      9.49 o 
   5  -6   8      338.06      320.05     11.19 o 
   6  -6   8      248.98      242.74      9.09 o 
   7  -6   8        2.16       -1.30      2.70 o 
  -8  -5   8      142.67      171.71      9.89 o 
  -7  -5   8       30.10       33.86      3.10 o 
  -6  -5   8       12.04        8.69      1.90 o 
  -5  -5   8      144.59      155.93      5.39 o 
  -4  -5   8        2.25        3.50      1.40 o 
  -3  -5   8       82.32       82.01      3.10 o 
  -2  -5   8       99.51      100.79      3.50 o 
  -1  -5   8      114.04      111.48      3.70 o 
   0  -5   8     3772.37     3674.11     89.40 o 
   1  -5   8      306.93      324.35      8.09 o 
   2  -5   8        1.64        2.80      1.50 o 
   3  -5   8      561.40      560.89     14.58 o 
   4  -5   8       35.73       27.17      2.20 o 
   5  -5   8      311.12      280.50      8.99 o 
   6  -5   8       92.60       93.00      4.69 o 
   7  -5   8       20.65       13.88      3.00 o 
  -8  -4   8       76.65       88.70      8.59 o 
  -7  -4   8       73.37       63.73      3.40 o 
  -6  -4   8       28.56       26.07      2.30 o 
  -5  -4   8      598.95      589.16     15.18 o 
  -4  -4   8      115.67      110.08      3.60 o 
  -3  -4   8     1043.73      969.15     21.98 o 
  -2  -4   8      416.96      432.63     11.39 o 
  -1  -4   8      792.86      769.66     19.38 o 
   0  -4   8      105.54       95.80      3.30 o 
   1  -4   8     1100.82     1056.75     24.07 o 
   2  -4   8       14.93       18.78      1.60 o 
   3  -4   8        2.83        4.30      1.40 o 
   4  -4   8      225.20      257.72      8.19 o 
   5  -4   8      696.09      672.57     19.38 o 
   6  -4   8      448.01      436.13     14.78 o 
   7  -4   8        4.88        3.30      2.80 o 
  -8  -3   8      225.77      208.87      9.49 o 
  -7  -3   8       25.70       23.27      2.40 o 
  -6  -3   8       15.58       14.98      1.90 o 
  -5  -3   8      153.63      152.93      4.89 o 
  -4  -3   8     1395.47     1319.57     29.87 o 
  -3  -3   8      162.36      158.93      3.90 o 
  -2  -3   8      314.53      290.68      6.99 o 
  -1  -3   8     1469.20     1450.02     31.37 o 
   0  -3   8      135.76      146.44      3.60 o 
   1  -3   8     1070.11     1076.83     21.98 o 
   2  -3   8       86.26       83.91      2.50 o 
   3  -3   8      183.08      156.83      4.00 o 
   4  -3   8     1518.43     1559.71     38.66 o 
   5  -3   8       21.73       16.58      2.10 o 
   6  -3   8      392.61      395.97     13.69 o 
   7  -3   8      122.07      127.46      5.99 o 
  -8  -2   8       43.85       52.54      3.40 o 
  -7  -2   8      282.45      288.49      8.39 o 
  -6  -2   8       42.93       47.65      2.60 o 
  -5  -2   8      151.05      142.84      4.69 o 
  -4  -2   8      870.38      842.38     17.28 o 
  -3  -2   8      213.94      190.19      4.50 o 
  -2  -2   8     1248.37     1218.28     26.47 o 
  -1  -2   8      829.58      840.59     18.48 o 
   0  -2   8      255.25      241.64      5.39 o 
   1  -2   8     1306.98     1329.06     26.77 o 
   2  -2   8      394.57      379.69      8.19 o 
   3  -2   8      349.04      321.75      8.69 o 
   4  -2   8      477.92      465.59     12.29 o 
   5  -2   8      871.07      849.18     26.67 o 
   6  -2   8       24.35       24.47      2.80 o 
   7  -2   8      235.82      252.63      9.59 o 
  -9  -1   8       81.05       80.21      4.20 o 
  -8  -1   8      180.25      190.49      6.99 o 
  -7  -1   8      162.17      156.93      4.89 o 
  -6  -1   8      135.43      114.68      4.10 o 
  -5  -1   8        4.20        2.60      1.60 o 
  -4  -1   8       34.27       40.96      1.80 o 
  -3  -1   8     1748.98     1724.83     35.56 o 
  -2  -1   8      273.94      276.30      6.49 o 
  -1  -1   8      492.40      475.68      9.99 o 
   0  -1   8     1042.97      974.74     18.68 o 
   1  -1   8      127.18      125.56      3.00 o 
   2  -1   8     2811.04     2885.57     54.24 o 
   3  -1   8       90.30       84.21      2.80 o 
   4  -1   8        9.81       12.99      1.70 o 
   5  -1   8      371.73      374.69     11.19 o 
   6  -1   8      246.45      258.32     10.99 o 
   7  -1   8       72.85       73.32      7.89 o 
  -9   0   8       14.60       24.07      2.70 o 
  -8   0   8      243.94      279.20      8.49 o 
  -7   0   8       38.34       38.66      2.30 o 
  -6   0   8      235.97      204.88      5.29 o 
  -5   0   8      183.40      182.00      5.49 o 
  -4   0   8       32.85       29.87      1.70 o 
  -3   0   8     1090.77     1110.89     21.18 o 
  -2   0   8      181.79      181.40      4.20 o 
  -1   0   8       30.17       30.07      1.40 o 
   0   0   8      329.11      326.75      6.99 o 
   1   0   8      303.00      292.98      6.39 o 
   2   0   8     1078.33     1135.17     25.57 o 
   3   0   8     1715.28     1776.27     39.86 o 
   4   0   8       34.39       31.47      2.50 o 
   5   0   8      440.19      454.91     13.29 o 
   6   0   8      744.45      771.26     32.56 o 
   7   0   8       20.45       16.38      3.60 o 
  -9   1   8        2.11        4.69      2.00 o 
  -8   1   8      162.30      184.80      6.09 o 
  -7   1   8      321.89      303.37      8.09 o 
  -6   1   8      228.86      228.35      5.79 o 
  -5   1   8      201.93      190.09      4.40 o 
  -4   1   8        2.37        1.80      0.90 o 
  -3   1   8      402.24      424.84      8.19 o 
  -2   1   8     3339.76     3504.39     82.21 o 
  -1   1   8       26.63       22.68      1.30 o 
   0   1   8        3.56        7.29      0.90 o 
   1   1   8      165.66      154.13      3.80 o 
   2   1   8        0.14        2.50      1.10 o 
   3   1   8     1547.81     1700.45     41.16 o 
   4   1   8       32.03       36.26      2.40 o 
   5   1   8      364.23      363.31     13.39 o 
   6   1   8      704.62      709.23     24.67 o 
   7   1   8      233.93      244.63     12.59 o 
  -9   2   8        0.79       -1.00      2.00 o 
  -8   2   8        4.10        3.80      1.80 o 
  -7   2   8      538.67      508.95     14.38 o 
  -6   2   8        0.28        0.60      0.90 o 
  -5   2   8      282.21      278.70      8.39 o 
  -4   2   8       11.99       10.99      1.40 o 
  -3   2   8      115.96      118.97      3.50 o 
  -2   2   8     6989.14     7267.31    148.84 o 
  -1   2   8      101.61      127.06      2.90 o 
   0   2   8      511.88      541.01     11.49 o 
   1   2   8      429.70      449.51      9.69 o 
   2   2   8      718.00      743.99     16.68 o 
   3   2   8       90.56      106.78      3.60 o 
   4   2   8       49.07       39.16      3.00 o 
   5   2   8        3.69        3.80      2.30 o 
   6   2   8      134.31      137.65      6.59 o 
   7   2   8      404.01      377.59     17.58 o 
  -8   3   8        1.64        3.70      2.90 o 
  -7   3   8      158.45      152.43      5.89 o 
  -6   3   8      114.62      122.37      4.89 o 
  -5   3   8      513.03      508.35     17.28 o 
  -4   3   8      106.33      115.87      3.80 o 
  -3   3   8       62.63       61.03      2.00 o 
  -2   3   8      571.38      609.94     12.69 o 
  -1   3   8     2898.05     3147.58     59.24 o 
   0   3   8       78.47       76.82      2.10 o 
   1   3   8      776.11      843.18     17.38 o 
   2   3   8     1768.51     1825.32     37.26 o 
   3   3   8       88.21      104.59      4.10 o 
   4   3   8      307.74      305.57     11.19 o 
   5   3   8        1.66        2.40      2.20 o 
   6   3   8        1.98        0.80      3.30 o 
   7   3   8      383.76      410.75     19.88 o 
  -8   4   8        1.09        5.29      3.10 o 
  -7   4   8        2.89       -0.10      2.20 o 
  -6   4   8      154.55      166.72      6.09 o 
  -5   4   8      376.27      355.81     12.49 o 
  -4   4   8     1218.24     1166.13     32.66 o 
  -3   4   8      180.34      186.70      5.19 o 
  -2   4   8      181.54      178.11      4.10 o 
  -1   4   8     2074.02     2099.42     53.14 o 
   0   4   8      443.24      490.77     12.89 o 
   1   4   8      148.69      153.03      4.60 o 
   2   4   8      148.29      157.73      4.99 o 
   3   4   8       53.78       51.54      2.70 o 
   4   4   8     1018.88      913.71     39.16 o 
   5   4   8      610.55      562.39     25.27 o 
   6   4   8        5.49        1.70      3.40 o 
   7   4   8       10.54       13.09      4.10 o 
  -8   5   8       16.16       17.68      3.50 o 
  -7   5   8       11.17        9.59      2.40 o 
  -6   5   8      567.57      562.89     16.58 o 
  -5   5   8      443.88      463.20     13.88 o 
  -4   5   8      394.96      382.68     11.39 o 
  -3   5   8       59.74       71.22      2.80 o 
  -2   5   8      142.23      145.44      4.89 o 
  -1   5   8      866.76      826.70     21.28 o 
   0   5   8      366.64      406.46     10.99 o 
   1   5   8       16.53       20.58      1.50 o 
   2   5   8      220.04      209.17      7.99 o 
   3   5   8      292.85      263.41      9.89 o 
   4   5   8        0.54        1.70      2.80 o 
   5   5   8      683.96      681.66     30.17 o 
   6   5   8        1.11        1.70      3.40 o 
  -8   6   8      275.85      309.26     11.89 o 
  -7   6   8       42.49       47.15      3.50 o 
  -6   6   8       93.04       86.51      4.40 o 
  -5   6   8      900.95      886.14     29.37 o 
  -4   6   8       19.34       18.28      2.80 o 
  -3   6   8      216.94      237.44     10.99 o 
  -2   6   8      155.83      161.62      7.69 o 
  -1   6   8      236.20      230.05      8.59 o 
   0   6   8     1161.10     1176.52     39.26 o 
   1   6   8       34.48       29.67      2.10 o 
   2   6   8      389.14      347.72     12.39 o 
   3   6   8      102.26       99.19      4.60 o 
   4   6   8      496.59      466.89     20.98 o 
   5   6   8      307.86      306.27     14.88 o 
   6   6   8      193.21      192.59     10.79 o 
  -7   7   8       18.97       17.18      2.60 o 
  -6   7   8       46.87       41.55      2.90 o 
  -5   7   8      813.72      739.10     31.77 o 
  -4   7   8      560.74      517.54     22.68 o 
  -3   7   8      809.60      852.77     35.66 o 
  -2   7   8      171.42      178.01      8.39 o 
  -1   7   8      926.03      880.14     50.05 o 
   0   7   8       17.65       19.28      2.00 o 
   1   7   8      211.63      212.47      9.39 o 
   2   7   8      670.75      606.44     20.78 o 
   3   7   8       96.77       98.39      4.60 o 
   4   7   8      570.90      500.66     22.38 o 
   5   7   8        4.19        8.39      3.20 o 
  -7   8   8      164.37      190.79     10.59 o 
  -6   8   8       22.68       24.97      3.50 o 
  -5   8   8      108.98      109.08      6.49 o 
  -4   8   8      661.14      639.51     22.18 o 
  -3   8   8       33.24       30.87      2.80 o 
  -2   8   8      168.05      185.30     11.79 o 
   1   8   8      602.69      621.52     35.66 o 
   2   8   8       13.03        6.19      1.70 o 
   3   8   8      235.35      217.56      8.39 o 
   4   8   8       66.69       63.83      4.69 o 
   5   8   8      114.13      106.58      6.79 o 
  -6   9   8        4.91        8.19      3.00 o 
  -5   9   8       12.75       15.38      2.80 o 
  -4   9   8      388.75      399.17     14.38 o 
  -3   9   8      104.16      111.78      5.99 o 
  -2   9   8      329.08      351.12     20.88 o 
   2   9   8      594.51      558.19     22.98 o 
   3   9   8        0.39        1.50      1.80 o 
   4   9   8       70.16       70.82      5.09 o 
  -5  10   8       17.13       16.58      2.90 o 
  -4  10   8      116.64      116.27      5.19 o 
  -3  10   8      271.17      258.12      9.49 o 
   3  10   8       29.80       23.57      2.30 o 
  -4  11   8        2.30        3.40      2.40 o 
  -3  11   8      204.04      211.37      9.49 o 
  -3 -12   9       23.10       26.77      3.60 o 
  -2 -12   9       27.75       37.96      3.70 o 
  -1 -12   9      146.13      162.82      7.59 o 
   0 -12   9      148.94      174.81      7.99 o 
   1 -12   9      100.30      110.48      5.99 o 
   2 -12   9       58.16       49.55      5.09 o 
  -4 -11   9       19.17       19.18      3.90 o 
  -3 -11   9       23.49       23.77      3.30 o 
  -2 -11   9       16.05       13.39      2.90 o 
  -1 -11   9        0.98       -1.20      2.50 o 
   0 -11   9      192.05      201.08      8.69 o 
   1 -11   9        1.70        5.09      2.80 o 
   2 -11   9      484.27      535.52     19.38 o 
   3 -11   9       57.93       74.42      5.99 o 
   4 -11   9      101.53      104.09      7.29 o 
  -5 -10   9       43.92       39.56      4.69 o 
  -4 -10   9       61.57       71.52      4.60 o 
  -3 -10   9      356.99      354.22     13.59 o 
  -2 -10   9       36.69       50.45      3.80 o 
  -1 -10   9       28.31       30.27      3.30 o 
   0 -10   9      281.94      265.11     10.59 o 
   1 -10   9      287.11      297.48     11.59 o 
   2 -10   9      325.87      329.24     12.69 o 
   3 -10   9       43.74       43.15      4.69 o 
   4 -10   9      240.21      233.05     12.19 o 
   5 -10   9      294.65      293.58     14.78 o 
  -6  -9   9      100.40      104.49      5.89 o 
  -5  -9   9       50.98       52.74      4.00 o 
  -4  -9   9       56.69       57.84      3.70 o 
  -3  -9   9       53.47       60.43      4.40 o 
  -2  -9   9      356.09      386.48     14.38 o 
  -1  -9   9       25.76       19.38      2.80 o 
   0  -9   9      113.62      109.78      5.59 o 
   1  -9   9      517.10      526.53     18.68 o 
   2  -9   9        7.97        3.20      2.50 o 
   3  -9   9      215.06      196.99     10.49 o 
   4  -9   9       33.72       30.17      4.20 o 
   5  -9   9       14.99       16.28      3.90 o 
  -6  -8   9       24.37       22.98      3.20 o 
  -5  -8   9       64.04       75.82      4.60 o 
  -4  -8   9       57.73       68.03      3.80 o 
  -3  -8   9       12.92       11.49      2.70 o 
  -2  -8   9      420.27      386.18     11.39 o 
  -1  -8   9      161.83      150.34      5.19 o 
   0  -8   9       86.81       85.31      3.60 o 
   1  -8   9      152.94      148.14      5.19 o 
   2  -8   9      465.99      465.69     13.49 o 
   3  -8   9      261.51      240.24      8.69 o 
   4  -8   9       16.48       16.78      2.40 o 
   5  -8   9      246.15      238.14      8.89 o 
   6  -8   9        6.57        4.00      2.50 o 
  -7  -7   9       14.35        9.59      2.90 o 
  -6  -7   9       67.69       61.33      4.30 o 
  -5  -7   9       75.93       85.21      3.80 o 
  -4  -7   9      108.83      107.18      3.80 o 
  -3  -7   9      115.02      116.97      4.40 o 
  -2  -7   9      346.55      310.96      9.39 o 
  -1  -7   9     1165.27     1139.46     31.07 o 
   0  -7   9       76.27       82.11      3.50 o 
   1  -7   9       78.53       75.82      3.40 o 
   2  -7   9     1002.27      954.26     26.07 o 
   3  -7   9      104.67       97.49      4.60 o 
   4  -7   9      562.77      541.21     17.78 o 
   5  -7   9      124.13      116.27      5.49 o 
   6  -7   9        0.08       -1.20      2.30 o 
  -7  -6   9        0.58        1.70      2.80 o 
  -6  -6   9      251.82      275.00      8.69 o 
  -5  -6   9       26.74       25.77      2.30 o 
  -4  -6   9       98.87       96.69      3.60 o 
  -3  -6   9        7.91        9.09      1.70 o 
  -2  -6   9       53.44       52.84      2.60 o 
  -1  -6   9     1952.30     1896.04     46.45 o 
   0  -6   9      131.74      129.26      4.30 o 
   1  -6   9        0.27        1.90      1.50 o 
   2  -6   9      234.92      220.06      6.49 o 
   3  -6   9      285.38      272.40      8.59 o 
   4  -6   9      592.75      569.98     18.58 o 
   5  -6   9      110.32       98.09      4.89 o 
   6  -6   9       15.45       12.39      2.90 o 
  -8  -5   9       13.49       10.59      4.89 o 
  -7  -5   9       16.82       17.78      2.40 o 
  -6  -5   9      201.27      204.58      6.99 o 
  -5  -5   9       93.75       89.20      3.80 o 
  -4  -5   9      559.22      515.44     13.49 o 
  -3  -5   9      116.71      121.97      4.20 o 
  -2  -5   9      763.87      717.82     18.58 o 
  -1  -5   9      102.92      102.59      3.70 o 
   0  -5   9      422.38      403.96     10.79 o 
   1  -5   9       24.80       23.17      1.80 o 
   2  -5   9      358.66      326.55      8.99 o 
   3  -5   9      444.11      483.28     14.08 o 
   4  -5   9      367.15      340.33     10.59 o 
   5  -5   9      408.52      370.80     12.89 o 
   6  -5   9      424.86      420.34     16.68 o 
   7  -5   9        1.38        4.10      2.80 o 
  -8  -4   9       15.99        8.69      3.20 o 
  -7  -4   9       75.42       82.21      3.90 o 
  -6  -4   9       71.86       72.32      3.60 o 
  -5  -4   9      651.77      639.51     16.48 o 
  -4  -4   9        3.70        5.39      1.60 o 
  -3  -4   9      491.43      451.61     10.89 o 
  -2  -4   9      866.67      840.29     21.18 o 
  -1  -4   9      404.79      358.91      9.59 o 
   0  -4   9     1378.77     1332.25     33.16 o 
   1  -4   9      503.71      513.44     10.99 o 
   2  -4   9      167.28      165.82      4.69 o 
   3  -4   9      336.80      328.14     10.09 o 
   4  -4   9       62.96       65.63      3.30 o 
   5  -4   9      149.19      160.83      5.99 o 
   6  -4   9      190.91      202.38      7.99 o 
   7  -4   9       30.15       30.37      3.80 o 
  -8  -3   9      192.65      216.96      9.99 o 
  -7  -3   9       21.80       28.27      2.80 o 
  -6  -3   9      100.67      100.39      3.80 o 
  -5  -3   9      321.63      330.74      9.19 o 
  -4  -3   9      371.04      325.95      8.89 o 
  -3  -3   9      781.23      776.96     16.08 o 
  -2  -3   9       86.56       83.91      2.80 o 
  -1  -3   9      365.71      356.11      8.39 o 
   0  -3   9     1119.49     1096.01     22.48 o 
   1  -3   9     1602.59     1604.86     32.66 o 
   2  -3   9       17.60       17.88      1.60 o 
   3  -3   9      150.28      134.65      4.50 o 
   4  -3   9     1126.23     1102.60     30.77 o 
   5  -3   9       14.14        7.79      2.30 o 
   6  -3   9      213.86      223.86      8.59 o 
   7  -3   9       10.69       14.68      3.20 o 
  -8  -2   9       83.85       87.31      3.90 o 
  -7  -2   9       52.05       48.25      3.00 o 
  -6  -2   9        0.39       -0.80      1.70 o 
  -5  -2   9       33.83       39.66      2.30 o 
  -4  -2   9      713.63      679.36     17.28 o 
  -3  -2   9      113.30      112.68      3.10 o 
  -2  -2   9       40.71       38.66      1.80 o 
  -1  -2   9      632.85      610.34     13.69 o 
   0  -2   9      109.23      102.39      2.90 o 
   1  -2   9      948.83      965.95     22.08 o 
   2  -2   9       81.44      103.59      3.10 o 
   3  -2   9       13.38       13.69      1.70 o 
   4  -2   9     1029.43     1058.35     26.67 o 
   5  -2   9      533.20      547.90     17.88 o 
   6  -2   9       72.64       72.72      4.10 o 
   7  -2   9      130.64      146.94      6.59 o 
  -8  -1   9       30.43       38.76      2.70 o 
  -7  -1   9      257.82      243.64      6.89 o 
  -6  -1   9       79.17       75.32      3.60 o 
  -5  -1   9       47.10       40.96      2.30 o 
  -4  -1   9      576.26      560.19     14.38 o 
  -3  -1   9     1537.50     1537.93     32.76 o 
  -2  -1   9      539.96      544.61     11.59 o 
  -1  -1   9        5.67        5.19      1.10 o 
   0  -1   9      598.65      552.80     10.89 o 
   1  -1   9     1315.15     1362.62     26.07 o 
   2  -1   9     1618.34     1667.89     35.96 o 
   3  -1   9       68.42       68.83      2.50 o 
   4  -1   9       71.63       79.11      3.60 o 
   5  -1   9     1301.83     1401.38     37.96 o 
   6  -1   9        3.38        6.09      3.30 o 
   7  -1   9      262.65      257.42     13.29 o 
  -8   0   9      303.95      295.68      8.99 o 
  -7   0   9       81.72       88.70      3.40 o 
  -6   0   9      136.07      147.44      4.50 o 
  -5   0   9       44.29       46.85      2.70 o 
  -4   0   9      312.76      332.94      7.89 o 
  -3   0   9     2243.86     2244.56     47.65 o 
  -2   0   9      248.64      225.95      5.09 o 
  -1   0   9       30.86       38.96      1.70 o 
   0   0   9      789.99      741.89     15.18 o 
   1   0   9        8.27        5.49      1.00 o 
   2   0   9     1432.20     1444.73     32.56 o 
   3   0   9       23.73       29.97      2.20 o 
   4   0   9      115.17      113.08      4.40 o 
   5   0   9      484.24      491.87     17.58 o 
   6   0   9      257.26      280.60     18.28 o 
   7   0   9      133.16      133.16     11.09 o 
  -8   1   9      118.86      112.38      4.99 o 
  -7   1   9        0.06        1.20      1.60 o 
  -6   1   9       30.85       29.77      1.70 o 
  -5   1   9        9.00        7.29      1.10 o 
  -4   1   9        1.42        2.30      1.00 o 
  -3   1   9     2143.76     2249.06     49.45 o 
  -2   1   9      714.97      704.23     17.18 o 
  -1   1   9       34.18       37.96      1.70 o 
   0   1   9      543.61      569.68     13.29 o 
   1   1   9      629.57      648.20     14.98 o 
   2   1   9       69.93       61.93      2.60 o 
   3   1   9      211.55      245.93      7.59 o 
   4   1   9        7.71        4.69      2.80 o 
   5   1   9       90.17       84.21      4.79 o 
   6   1   9      532.91      552.30     19.88 o 
   7   1   9        6.39       11.09      3.80 o 
  -8   2   9        6.58        6.69      3.30 o 
  -7   2   9      245.55      237.94      9.59 o 
  -6   2   9      312.71      278.90      9.19 o 
  -5   2   9      236.70      217.96      8.39 o 
  -4   2   9      207.60      214.57      6.59 o 
  -3   2   9      137.76      144.14      4.30 o 
  -2   2   9     3904.14     4076.67     81.91 o 
  -1   2   9       63.89       69.22      2.00 o 
   0   2   9      356.36      389.68      8.49 o 
   1   2   9     1619.41     1687.57     34.56 o 
   2   2   9      344.31      420.24     12.69 o 
   3   2   9      951.76     1026.78     40.26 o 
   4   2   9        6.17        4.99      2.20 o 
   5   2   9       77.89       77.82      4.60 o 
   6   2   9      208.94      233.95      9.69 o 
   7   2   9      116.39      114.68     11.79 o 
  -8   3   9       14.13       14.78      3.40 o 
  -7   3   9      168.74      165.42      6.29 o 
  -6   3   9      154.02      139.15      5.29 o 
  -5   3   9      840.38      807.92     26.57 o 
  -4   3   9       77.68       80.31      3.90 o 
  -3   3   9      134.15      138.55      4.89 o 
  -2   3   9     1468.18     1541.53     31.37 o 
  -1   3   9      555.95      636.21     12.59 o 
   0   3   9       70.63       86.81      2.30 o 
   1   3   9       59.85       44.35      2.10 o 
   2   3   9      199.12      213.97      7.89 o 
   3   3   9      912.01      927.49     30.97 o 
   4   3   9      742.55      758.68     25.47 o 
   5   3   9        1.20        1.10      3.00 o 
   6   3   9        1.21        3.00      3.30 o 
   7   3   9      537.13      600.85     40.76 o 
  -8   4   9       11.35        9.19      3.40 o 
  -7   4   9       51.92       53.84      3.30 o 
  -6   4   9      554.19      525.03     15.68 o 
  -5   4   9      148.75      171.11      6.89 o 
  -4   4   9      247.83      249.83      9.09 o 
  -3   4   9        4.29        6.09      1.50 o 
  -2   4   9       67.00       70.92      2.50 o 
  -1   4   9      643.15      669.57     16.98 o 
   0   4   9       92.29       91.30      3.50 o 
   1   4   9       54.81       63.13      2.80 o 
   2   4   9      402.19      401.26     12.09 o 
   3   4   9      316.11      266.11     10.19 o 
   4   4   9     1241.51     1202.69     51.24 o 
   5   4   9       32.22       35.56      4.99 o 
   6   4   9       59.91       63.23      5.79 o 
  -8   5   9       22.73       17.48      3.60 o 
  -7   5   9        1.45        1.90      2.30 o 
  -6   5   9     1161.12     1136.77     37.66 o 
  -5   5   9       95.31       87.90      5.09 o 
  -4   5   9      115.99      121.87      6.09 o 
  -3   5   9      414.79      427.74     14.78 o 
  -2   5   9      237.75      234.15      8.49 o 
  -1   5   9     1561.95     1553.91     51.74 o 
   0   5   9        7.75       15.38      1.80 o 
   1   5   9      405.39      391.08     16.58 o 
   2   5   9      421.50      405.16     14.48 o 
   3   5   9      434.30      419.64     15.08 o 
   4   5   9      336.31      296.28     14.18 o 
   5   5   9      240.67      238.74     12.29 o 
   6   5   9        6.02        6.29      3.80 o 
  -7   6   9      150.56      152.03      6.79 o 
  -6   6   9      327.42      314.46     11.59 o 
  -5   6   9      317.43      322.25     13.88 o 
  -4   6   9      196.56      212.87     15.48 o 
  -3   6   9      536.61      555.70     23.77 o 
  -2   6   9     1192.95     1128.77     47.15 o 
  -1   6   9        4.09        6.09      1.90 o 
   0   6   9       92.66      107.98      4.50 o 
   1   6   9      368.86      335.74     11.89 o 
   2   6   9      283.81      265.01      9.89 o 
   3   6   9      380.58      396.67     14.28 o 
   4   6   9        0.75        3.60      2.80 o 
   5   6   9      536.07      500.46     22.88 o 
  -7   7   9       10.15       16.18      2.60 o 
  -6   7   9       52.81       53.54      3.30 o 
  -5   7   9      369.53      366.20     16.98 o 
  -4   7   9        2.44        0.00      3.40 o 
  -3   7   9      139.39      137.05      7.09 o 
  -2   7   9       37.49       44.45      3.30 o 
  -1   7   9      264.03      267.91     11.99 o 
   0   7   9      499.18      474.08     16.28 o 
   1   7   9      314.07      274.90      9.99 o 
   2   7   9      156.53      163.82      6.59 o 
   3   7   9       55.23       53.14      3.30 o 
   4   7   9      486.37      423.64     19.38 o 
   5   7   9       44.40       23.87      3.80 o 
  -6   8   9       29.35       28.07      3.80 o 
  -5   8   9      256.57      262.12     12.69 o 
  -4   8   9      189.50      175.31     13.09 o 
  -3   8   9      370.71      398.57     17.48 o 
  -2   8   9      614.21      680.36     28.87 o 
  -1   8   9       98.97      101.09      7.29 o 
   0   8   9       84.60       63.73      3.70 o 
   1   8   9     1171.53     1161.24     46.55 o 
   2   8   9        5.13        4.79      1.70 o 
   3   8   9        9.62        6.69      2.00 o 
   4   8   9      287.56      286.39     13.88 o 
  -6   9   9       27.05       31.87      3.80 o 
  -5   9   9       51.69       51.34      4.40 o 
  -4   9   9      438.53      419.14     18.78 o 
  -3   9   9        7.39       11.89      2.40 o 
  -2   9   9      462.82      458.50     29.07 o 
   2   9   9       66.88       64.23      3.30 o 
   3   9   9       19.82       16.08      2.20 o 
   4   9   9       67.69       76.52      5.39 o 
  -5  10   9       37.96       39.76      3.90 o 
  -4  10   9       44.53       43.15      3.70 o 
  -3  10   9      241.93      238.54      8.99 o 
  -3  11   9      315.91      323.15     14.18 o 
  -1 -12  10       42.23       45.25      4.89 o 
   0 -12  10        1.63       -1.80      3.60 o 
   1 -12  10      441.57      470.39     21.48 o 
  -3 -11  10       28.82       26.77      4.30 o 
  -2 -11  10       42.33       30.47      4.30 o 
  -1 -11  10       39.11       35.56      4.50 o 
   0 -11  10      136.67      155.63      8.99 o 
   1 -11  10        7.82        7.39      3.60 o 
   2 -11  10      124.23      117.27      7.79 o 
   3 -11  10       13.68        9.99      3.80 o 
  -4 -10  10       12.66       21.48      3.30 o 
  -3 -10  10      497.09      548.90     24.27 o 
  -2 -10  10        6.92        8.49      3.40 o 
  -1 -10  10       15.57       12.69      3.00 o 
   0 -10  10      371.27      380.69     17.68 o 
   1 -10  10      106.85      109.18      7.19 o 
   2 -10  10      270.21      263.81     13.19 o 
   3 -10  10        7.74        9.89      3.80 o 
   4 -10  10       12.92       12.59      3.90 o 
  -5  -9  10        5.63        2.50      2.80 o 
  -4  -9  10      107.77      121.27      6.09 o 
  -3  -9  10      188.04      174.91      9.69 o 
  -2  -9  10      202.41      188.60      8.39 o 
  -1  -9  10      124.76      138.95      6.69 o 
   0  -9  10      183.14      187.00      8.19 o 
   1  -9  10      560.47      541.01     23.77 o 
   2  -9  10      208.24      206.98      7.69 o 
   3  -9  10       60.40       57.94      3.40 o 
   4  -9  10      217.97      221.56      8.39 o 
   5  -9  10        6.14        7.29      2.40 o 
  -6  -8  10       87.66       83.81      5.19 o 
  -5  -8  10       34.21       35.86      3.60 o 
  -4  -8  10        2.36        6.59      1.80 o 
  -3  -8  10       41.72       37.46      2.80 o 
  -2  -8  10      775.73      728.11     20.48 o 
  -1  -8  10        0.39        0.50      1.70 o 
   0  -8  10        7.78        4.99      1.80 o 
   1  -8  10      318.33      315.86     10.89 o 
   2  -8  10       26.27       24.67      2.50 o 
   3  -8  10      662.03      647.00     20.88 o 
   4  -8  10      109.33       95.70      4.79 o 
   5  -8  10       99.00       86.51      4.60 o 
  -6  -7  10        4.42        2.60      2.00 o 
  -5  -7  10       48.12       50.64      2.90 o 
  -4  -7  10       89.64       85.41      3.80 o 
  -3  -7  10       58.76       56.94      3.40 o 
  -2  -7  10      747.65      735.10     20.68 o 
  -1  -7  10      203.92      224.46      7.29 o 
   0  -7  10       60.83       63.33      3.10 o 
   1  -7  10      153.11      143.74      5.99 o 
   2  -7  10      155.30      136.65      5.69 o 
   3  -7  10      525.87      520.63     17.18 o 
   4  -7  10      272.72      260.82      9.59 o 
   5  -7  10        8.43        4.50      2.50 o 
   6  -7  10      219.49      236.44     10.49 o 
  -7  -6  10       27.68       33.76      2.80 o 
  -6  -6  10      140.81      141.75      5.39 o 
  -5  -6  10       43.74       49.25      2.90 o 
  -4  -6  10      249.39      244.83      7.89 o 
  -3  -6  10      371.71      336.93     11.49 o 
  -2  -6  10       57.53       54.14      2.70 o 
  -1  -6  10      848.04      829.00     21.18 o 
   0  -6  10        7.93        7.79      1.70 o 
   1  -6  10      146.98      129.86      4.89 o 
   2  -6  10       61.69       68.23      3.30 o 
   3  -6  10        0.21       -0.80      1.90 o 
   4  -6  10      696.81      672.87     21.48 o 
   5  -6  10      227.12      205.38      9.19 o 
   6  -6  10       45.04       54.54      4.40 o 
  -7  -5  10       18.04       17.88      2.80 o 
  -6  -5  10      275.44      274.30      8.79 o 
  -5  -5  10        0.56        1.40      1.80 o 
  -4  -5  10      276.99      268.71      7.79 o 
  -3  -5  10       89.79       87.50      3.80 o 
  -2  -5  10      863.46      837.09     21.38 o 
  -1  -5  10     1504.27     1396.38     34.76 o 
   0  -5  10      102.99       96.50      3.60 o 
   1  -5  10       28.36       23.67      2.10 o 
   2  -5  10       54.27       65.13      3.40 o 
   3  -5  10      781.78      756.68     21.68 o 
   4  -5  10      121.75      134.25      5.19 o 
   5  -5  10       80.81       77.12      4.89 o 
   6  -5  10      158.59      168.42      8.19 o 
  -8  -4  10       28.62       36.16      3.40 o 
  -7  -4  10       17.04       21.18      2.80 o 
  -6  -4  10      110.10      110.58      4.60 o 
  -5  -4  10      178.62      164.22      5.39 o 
  -4  -4  10       71.04       68.83      3.00 o 
  -3  -4  10       33.60       39.76      2.30 o 
  -2  -4  10      428.34      426.64     12.69 o 
  -1  -4  10      328.47      310.96      8.59 o 
   0  -4  10     1722.43     1686.27     41.36 o 
   1  -4  10        0.61       -0.30      1.40 o 
   2  -4  10      287.18      283.69      8.89 o 
   3  -4  10     1203.00     1164.04     32.56 o 
   4  -4  10      127.56      130.96      5.09 o 
   5  -4  10      226.36      228.55      8.79 o 
   6  -4  10        3.38        1.50      2.80 o 
  -8  -3  10       56.76       61.43      4.20 o 
  -7  -3  10       21.46       12.99      2.60 o 
  -6  -3  10        4.21        7.89      1.90 o 
  -5  -3  10      669.75      676.07     17.48 o 
  -4  -3  10       16.32       11.29      1.70 o 
  -3  -3  10      287.31      249.23      7.19 o 
  -2  -3  10      110.80      102.09      4.00 o 
  -1  -3  10      659.29      623.02     15.18 o 
   0  -3  10      713.10      710.73     15.98 o 
   1  -3  10      184.84      180.40      5.49 o 
   2  -3  10       98.33      102.69      3.80 o 
   3  -3  10      673.03      681.96     19.58 o 
   4  -3  10      713.88      790.44     25.17 o 
   5  -3  10      292.18      287.09     10.39 o 
   6  -3  10      223.78      216.07      8.49 o 
   7  -3  10      111.14      113.58      6.69 o 
  -8  -2  10      159.82      156.93      5.59 o 
  -7  -2  10        3.95        4.69      2.20 o 
  -6  -2  10       58.89       53.44      3.10 o 
  -5  -2  10      535.27      550.30     14.38 o 
  -4  -2  10      656.90      660.28     16.88 o 
  -3  -2  10      142.05      126.96      4.20 o 
  -2  -2  10        4.48        2.80      1.20 o 
  -1  -2  10      484.50      456.40     13.29 o 
   0  -2  10     1130.98     1111.69     24.17 o 
   1  -2  10      327.24      359.91      8.49 o 
   2  -2  10       81.12       77.72      3.10 o 
   3  -2  10        1.97        3.40      1.70 o 
   4  -2  10     1159.53     1225.37     38.06 o 
   5  -2  10      201.46      207.77      8.09 o 
   6  -2  10      337.07      329.74     11.79 o 
   7  -2  10      129.92      132.86      8.59 o 
  -8  -1  10        0.44        1.40      2.00 o 
  -7  -1  10      131.74      142.45      4.69 o 
  -6  -1  10       17.50       22.48      2.30 o 
  -5  -1  10        9.64       12.89      2.00 o 
  -4  -1  10      779.63      742.69     18.68 o 
  -3  -1  10      103.15      102.99      3.10 o 
  -2  -1  10      137.98      140.85      4.20 o 
  -1  -1  10      490.18      478.18     10.99 o 
   0  -1  10       79.81       76.82      2.40 o 
   1  -1  10     1727.69     1774.57     38.46 o 
   2  -1  10      261.42      274.80      6.69 o 
   3  -1  10      188.18      197.19      6.49 o 
   4  -1  10      156.11      162.62      5.89 o 
   5  -1  10      583.38      597.25     26.07 o 
   6  -1  10      150.96      149.24      8.89 o 
   7  -1  10       33.23       27.27      4.40 o 
  -8   0  10       83.53       89.40      3.60 o 
  -7   0  10      177.51      173.41      5.29 o 
  -6   0  10        4.97        3.70      1.60 o 
  -5   0  10        9.44        9.79      1.80 o 
  -4   0  10      708.11      678.86     15.98 o 
  -3   0  10     1474.46     1435.84     30.57 o 
  -2   0  10       38.70       37.96      1.70 o 
  -1   0  10       89.76      101.49      3.00 o 
   0   0  10     2054.02     2050.47     45.95 o 
   1   0  10        0.77        1.60      1.40 o 
   2   0  10      552.53      621.03     17.18 o 
   3   0  10      682.53      699.84     19.48 o 
   4   0  10       21.23       18.38      2.80 o 
   5   0  10      788.73      812.22     27.87 o 
   6   0  10       61.26       53.84      5.19 o 
   7   0  10      189.20      187.40     10.69 o 
  -8   1  10       83.42       93.40      4.00 o 
  -7   1  10      141.00      122.97      4.60 o 
  -6   1  10      346.11      349.92     10.39 o 
  -5   1  10      154.11      150.64      4.40 o 
  -4   1  10      330.22      306.47      9.09 o 
  -3   1  10     1285.83     1269.22     33.56 o 
  -2   1  10       29.73       31.47      1.70 o 
  -1   1  10       20.85       23.47      1.70 o 
   0   1  10      958.84      971.44     22.08 o 
   1   1  10      869.84      944.87     23.17 o 
   2   1  10      399.29      415.95     14.68 o 
   3   1  10      218.10      210.17      8.39 o 
   4   1  10       22.83       22.98      2.90 o 
   5   1  10      188.05      193.79      8.39 o 
   6   1  10      428.79      456.30     27.47 o 
  -8   2  10       21.72       26.57      3.40 o 
  -7   2  10       44.02       47.65      3.80 o 
  -6   2  10      563.68      553.80     19.28 o 
  -5   2  10       50.63       55.04      3.50 o 
  -4   2  10      199.51      169.42      6.79 o 
  -3   2  10      882.43      883.04     28.57 o 
  -2   2  10      737.47      772.26     18.78 o 
  -1   2  10      177.12      161.03      4.30 o 
   0   2  10      161.97      146.94      5.19 o 
   1   2  10      433.99      434.03     12.99 o 
   2   2  10      596.63      596.65     20.48 o 
   3   2  10     1016.80     1031.38     34.26 o 
   4   2  10       28.36       29.37      3.80 o 
   5   2  10        0.89       -1.50      3.00 o 
   6   2  10      481.70      470.49     22.08 o 
  -8   3  10        8.32        8.19      3.40 o 
  -7   3  10      422.73      411.45     14.98 o 
  -6   3  10       65.26       78.02      4.40 o 
  -5   3  10       80.19       72.52      4.00 o 
  -4   3  10      246.32      234.05      8.69 o 
  -3   3  10        9.28       13.29      1.70 o 
  -2   3  10     1042.85     1073.33     30.07 o 
  -1   3  10       52.30       53.44      2.30 o 
   0   3  10      159.47      191.19      5.59 o 
   1   3  10      401.83      366.20     11.19 o 
   2   3  10       66.55       76.52      3.50 o 
   3   3  10     1062.70     1078.33     42.45 o 
   4   3  10      164.12      158.03      8.89 o 
   5   3  10      108.47      103.19      7.09 o 
   6   3  10      111.29      107.68      7.59 o 
  -8   4  10      121.07      117.27      7.39 o 
  -7   4  10      448.41      442.52     16.08 o 
  -6   4  10      151.69      159.13      5.99 o 
  -5   4  10      193.66      197.19      7.69 o 
  -4   4  10      192.69      183.30      7.09 o 
  -3   4  10       45.43       47.75      2.50 o 
  -2   4  10       53.42       56.44      2.60 o 
  -1   4  10      255.90      263.71      7.29 o 
   0   4  10      259.90      274.90      8.59 o 
   1   4  10      497.85      480.48     16.88 o 
   2   4  10      504.13      504.25     17.98 o 
   3   4  10      161.02      146.34      8.09 o 
   4   4  10      495.77      449.81     20.58 o 
   5   4  10        2.95        5.79      3.50 o 
   6   4  10       47.41       57.64      5.89 o 
  -7   5  10       35.14       35.16      3.20 o 
  -6   5  10      567.09      560.69     19.48 o 
  -5   5  10      118.44      112.38      6.09 o 
  -4   5  10      648.14      623.22     25.37 o 
  -3   5  10      677.45      732.30     31.27 o 
  -2   5  10       51.99       53.44      3.90 o 
  -1   5  10      204.00      211.37      9.99 o 
   0   5  10       70.81       57.14      3.20 o 
   1   5  10      387.11      396.27     14.18 o 
   2   5  10      319.31      351.82     15.48 o 
   3   5  10      101.08      106.48      6.69 o 
   4   5  10     1153.03     1105.00     47.35 o 
   5   5  10       49.82       55.24      5.09 o 
  -7   6  10        2.07        0.00      2.20 o 
  -6   6  10      410.67      400.76     14.38 o 
  -5   6  10       28.10       27.57      2.80 o 
  -4   6  10      230.57      219.56     15.98 o 
  -3   6  10      110.38      130.36      7.09 o 
  -2   6  10       99.10      105.59      5.89 o 
  -1   6  10      412.24      407.76     17.98 o 
   0   6  10      349.95      346.32     12.39 o 
   1   6  10       59.23       77.52      3.80 o 
   2   6  10       95.66       88.90      4.40 o 
   3   6  10     1038.28     1021.59     43.65 o 
   4   6  10       48.39       47.75      4.50 o 
   5   6  10       57.06       55.94      5.09 o 
  -6   7  10        9.46        8.59      3.10 o 
  -5   7  10      257.62      247.13     12.19 o 
  -4   7  10      253.85      249.63     17.88 o 
  -3   7  10      483.13      512.34     22.48 o 
  -2   7  10       85.22       98.99      5.59 o 
  -1   7  10       75.13       80.01      4.69 o 
   0   7  10     1196.55     1164.93     39.16 o 
   1   7  10        0.45        1.00      1.70 o 
   2   7  10       13.35       13.98      2.20 o 
   3   7  10      301.01      297.28     14.08 o 
   4   7  10      107.74      110.38      6.99 o 
  -6   8  10        6.05        6.69      3.20 o 
  -5   8  10      404.29      374.69     17.28 o 
  -4   8  10       18.01       16.78      4.30 o 
  -3   8  10      392.39      392.07     17.58 o 
  -2   8  10      186.84      198.88      9.49 o 
  -1   8  10       54.68       62.73      3.90 o 
   0   8  10      296.61      287.49     17.48 o 
   1   8  10      278.57      297.68     12.89 o 
   2   8  10      161.48      185.80      7.39 o 
   3   8  10       84.30       83.01      5.49 o 
   4   8  10      112.04       84.31      5.89 o 
  -5   9  10       19.41       18.48      3.20 o 
  -4   9  10      214.20      230.25     16.68 o 
  -3   9  10        0.75        1.80      2.30 o 
  -2   9  10      156.62      150.14      7.49 o 
  -1   9  10       14.11       10.29      2.90 o 
   0   9  10       26.80       28.77      3.70 o 
   1   9  10      560.69      552.20     32.36 o 
   2   9  10       13.99        8.39      1.90 o 
   3   9  10       10.61        9.09      3.00 o 
  -4  10  10      256.04      252.43     12.09 o 
  -3  10  10       84.05       81.91      7.49 o 
  -2 -11  11       27.81       33.86      4.69 o 
  -1 -11  11      160.36      196.59     10.89 o 
   0 -11  11      122.94      135.45      8.39 o 
   1 -11  11      142.85      139.95      8.69 o 
   2 -11  11       16.54       11.59      4.10 o 
  -4 -10  11       66.64       57.64      4.50 o 
  -3 -10  11       47.44       29.97      4.40 o 
  -2 -10  11       48.09       52.54      5.19 o 
  -1 -10  11        7.44        6.39      3.80 o 
   0 -10  11      518.89      470.89     21.48 o 
   1 -10  11       86.79       78.02      6.19 o 
   2 -10  11      319.87      324.45     15.88 o 
   3 -10  11      157.46      150.74      9.29 o 
  -5  -9  11       28.43       37.66      3.90 o 
  -4  -9  11        8.07        2.40      2.80 o 
  -3  -9  11      562.97      563.89     25.07 o 
  -2  -9  11        9.65        5.89      3.60 o 
  -1  -9  11       30.18       34.46      4.40 o 
   0  -9  11      162.98      168.12      6.59 o 
   1  -9  11       60.96       66.73      3.70 o 
   2  -9  11      388.12      380.89     13.09 o 
   3  -9  11      217.87      198.98      7.79 o 
   4  -9  11       38.25       28.07      2.90 o 
  -5  -8  11       60.68       70.12      3.60 o 
  -4  -8  11        7.65        7.69      2.10 o 
  -3  -8  11      233.97      264.21      9.49 o 
  -2  -8  11      537.20      562.09     18.28 o 
  -1  -8  11       12.68        7.59      2.20 o 
   0  -8  11       14.12       14.38      2.30 o 
   1  -8  11       86.04       82.91      4.20 o 
   2  -8  11      230.20      224.26      8.39 o 
   3  -8  11      221.36      208.47      8.09 o 
   4  -8  11       31.98       33.16      3.00 o 
   5  -8  11        2.49        8.59      2.90 o 
  -6  -7  11       14.21       17.48      2.50 o 
  -5  -7  11       28.44       28.97      2.60 o 
  -4  -7  11      176.93      177.51      6.19 o 
  -3  -7  11        4.33        4.60      2.20 o 
  -2  -7  11      731.25      674.07     21.78 o 
  -1  -7  11        2.72        3.60      2.10 o 
   0  -7  11      100.70       91.10      4.50 o 
   1  -7  11      266.28      277.50      9.99 o 
   2  -7  11       48.77       50.55      3.40 o 
   3  -7  11      548.77      508.45     17.08 o 
   4  -7  11       21.66       17.78      2.70 o 
   5  -7  11       14.20       16.68      3.10 o 
  -6  -6  11        5.67       10.09      2.40 o 
  -5  -6  11       59.27       59.34      3.30 o 
  -4  -6  11      130.12      129.56      4.99 o 
  -3  -6  11      375.29      381.89     12.99 o 
  -2  -6  11      372.49      363.21     12.49 o 
  -1  -6  11      145.80      128.86      4.89 o 
   0  -6  11       53.10       47.25      2.80 o 
   1  -6  11      342.13      350.92     10.89 o 
   2  -6  11      905.17      848.48     24.17 o 
   3  -6  11      110.92      108.98      5.09 o 
   4  -6  11      479.40      499.46     16.78 o 
   5  -6  11       50.50       50.25      4.30 o 
  -7  -5  11       28.06       36.96      3.40 o 
  -6  -5  11      254.98      287.69      9.29 o 
  -5  -5  11       80.93       71.92      3.70 o 
  -4  -5  11       86.14       90.00      4.00 o 
  -3  -5  11      170.58      177.41      6.29 o 
  -2  -5  11       39.29       38.06      2.70 o 
  -1  -5  11     1165.96     1118.88     31.17 o 
   0  -5  11      155.37      146.04      5.29 o 
   1  -5  11       13.28       15.78      2.00 o 
   2  -5  11      663.35      627.02     18.18 o 
   3  -5  11      386.78      371.60     11.49 o 
   4  -5  11      202.73      210.97      8.19 o 
   5  -5  11       35.79       33.76      3.70 o 
   6  -5  11       30.79       38.16      4.00 o 
  -7  -4  11        0.34       -1.20      2.50 o 
  -6  -4  11      262.88      271.11      9.69 o 
  -5  -4  11        1.34        2.30      1.80 o 
  -4  -4  11      110.23       93.30      3.70 o 
  -3  -4  11      100.06       96.99      3.70 o 
  -2  -4  11      306.20      297.98      9.39 o 
  -1  -4  11      504.13      507.05     14.98 o 
   0  -4  11      148.77      161.82      5.79 o 
   1  -4  11        0.01       -0.80      1.70 o 
   2  -4  11      232.87      220.56      7.29 o 
   3  -4  11      748.92      784.75     22.48 o 
   4  -4  11       87.90       86.51      4.50 o 
   5  -4  11      327.03      314.66     11.49 o 
   6  -4  11      128.18      147.74      7.79 o 
  -7  -3  11        0.56       -1.20      2.40 o 
  -6  -3  11       44.39       44.05      3.00 o 
  -5  -3  11      537.53      528.43     15.28 o 
  -4  -3  11       17.57       22.78      2.00 o 
  -3  -3  11       96.38       97.69      3.70 o 
  -2  -3  11      198.72      189.69      6.49 o 
  -1  -3  11       82.26       89.50      3.80 o 
   0  -3  11     1336.06     1364.52     33.76 o 
   1  -3  11       65.96       67.93      2.90 o 
   2  -3  11      200.05      217.66      7.29 o 
   3  -3  11      735.20      756.68     24.07 o 
   4  -3  11      648.27      682.76     22.18 o 
   5  -3  11      599.54      602.94     19.78 o 
   6  -3  11       21.64       23.07      3.20 o 
  -8  -2  11      150.73      188.69      6.39 o 
  -7  -2  11        1.77        0.00      2.20 o 
  -6  -2  11       30.13       41.75      2.90 o 
  -5  -2  11      963.36      941.78     25.87 o 
  -4  -2  11       33.86       29.77      2.20 o 
  -3  -2  11      140.15      148.74      4.89 o 
  -2  -2  11       72.72       68.63      3.20 o 
  -1  -2  11      143.82      138.75      4.99 o 
   0  -2  11     1315.71     1357.43     33.56 o 
   1  -2  11       70.68       70.22      2.90 o 
   2  -2  11        5.50        5.19      1.70 o 
   3  -2  11      148.16      147.04      5.39 o 
   4  -2  11      891.67      901.52     28.67 o 
   5  -2  11      142.06      161.72      9.09 o 
   6  -2  11       16.24       15.28      3.80 o 
  -8  -1  11       77.38       90.50      4.00 o 
  -7  -1  11        1.59        2.80      1.70 o 
  -6  -1  11       43.51       40.46      2.90 o 
  -5  -1  11      259.87      242.14      7.79 o 
  -4  -1  11      695.71      654.69     18.18 o 
  -3  -1  11       14.26       14.38      1.90 o 
  -2  -1  11      156.36      153.43      4.30 o 
  -1  -1  11     1837.26     1847.49     43.15 o 
   0  -1  11       57.37       59.83      2.30 o 
   1  -1  11       62.99       78.51      2.80 o 
   2  -1  11      243.82      237.94      6.39 o 
   3  -1  11       39.95       38.46      2.80 o 
   4  -1  11      959.31      969.35     33.06 o 
   5  -1  11      107.55      121.47      7.59 o 
   6  -1  11      244.28      252.23     12.99 o 
  -8   0  11        0.39       -1.00      1.90 o 
  -7   0  11      400.58      422.34     12.59 o 
  -6   0  11       23.26       18.68      1.80 o 
  -5   0  11        0.21       -0.70      1.40 o 
  -4   0  11      972.64      954.26     22.38 o 
  -3   0  11      133.95      141.05      4.10 o 
  -2   0  11      178.30      171.81      5.69 o 
  -1   0  11      543.59      551.20     17.38 o 
   0   0  11      874.55      842.58     23.17 o 
   1   0  11      453.14      449.21     12.89 o 
   2   0  11      522.16      513.14     18.18 o 
   3   0  11        0.37        1.90      2.30 o 
   4   0  11      137.50      136.75      6.49 o 
   5   0  11      667.83      676.86     29.07 o 
   6   0  11      309.40      338.33     16.18 o 
  -8   1  11       58.69       67.53      4.79 o 
  -7   1  11      279.12      290.08     11.49 o 
  -6   1  11      107.23      100.19      5.29 o 
  -5   1  11      116.90      112.88      5.49 o 
  -4   1  11      499.96      502.75     17.18 o 
  -3   1  11      195.78      200.68      7.89 o 
  -2   1  11      104.00       87.01      4.30 o 
  -1   1  11      424.64      411.35     14.08 o 
   0   1  11      156.34      141.05      6.09 o 
   1   1  11      221.71      215.57      8.39 o 
   2   1  11     1312.02     1393.79     45.95 o 
   3   1  11       37.21       37.36      3.20 o 
   4   1  11       67.06       69.03      4.40 o 
   5   1  11      163.22      157.03      7.39 o 
   6   1  11       93.22      100.99     10.99 o 
  -8   2  11       70.18       65.53      4.79 o 
  -7   2  11        0.41        2.00      2.70 o 
  -6   2  11      100.81       98.99      5.19 o 
  -5   2  11       64.62       67.03      4.00 o 
  -4   2  11       29.91       29.27      2.80 o 
  -3   2  11      637.54      600.95     20.08 o 
  -2   2  11      138.34      122.07      5.19 o 
  -1   2  11      249.67      239.14      8.79 o 
   0   2  11      147.36      153.83      6.39 o 
   1   2  11       77.98       92.90      4.69 o 
   2   2  11      864.72      904.02     30.27 o 
   3   2  11      469.15      432.13     15.58 o 
   4   2  11       60.65       60.13      4.00 o 
   5   2  11       64.69       59.34      5.69 o 
   6   2  11      388.41      398.57     28.87 o 
  -7   3  11      342.93      346.12     12.99 o 
  -6   3  11      401.42      414.35     14.98 o 
  -5   3  11       13.90       11.89      2.30 o 
  -4   3  11      333.17      321.85     11.49 o 
  -3   3  11        7.86       12.19      2.00 o 
  -2   3  11      530.46      528.93     17.68 o 
  -1   3  11      167.23      169.42      5.69 o 
   0   3  11      450.81      447.41     11.79 o 
   1   3  11     1088.16     1092.51     36.06 o 
   2   3  11      105.81       84.61      5.59 o 
   3   3  11      996.04      914.01     39.46 o 
   4   3  11        1.95        0.20      3.30 o 
   5   3  11        4.26        3.30      5.29 o 
  -7   4  11      453.49      479.18     17.28 o 
  -6   4  11       61.86       63.33      4.79 o 
  -5   4  11      584.89      606.44     25.27 o 
  -4   4  11      204.86      202.08      9.49 o 
  -3   4  11       29.16       31.07      2.90 o 
  -2   4  11      152.30      164.12      6.39 o 
  -1   4  11       25.22       19.48      1.90 o 
   0   4  11      430.09      415.45     14.88 o 
   1   4  11      155.66      147.84      5.89 o 
   2   4  11      259.42      260.62     12.59 o 
   3   4  11      708.87      676.86     29.87 o 
   4   4  11       26.21       15.48      5.19 o 
   5   4  11      111.72      122.57     11.29 o 
  -7   5  11      113.10      110.38      5.59 o 
  -6   5  11      165.83      171.41      7.29 o 
  -5   5  11      309.30      331.14     14.68 o 
  -4   5  11      205.92      201.78      9.29 o 
  -3   5  11       27.65       21.28      4.60 o 
  -2   5  11      127.06      132.66      7.29 o 
  -1   5  11      445.48      448.01     19.88 o 
   0   5  11        9.26        9.79      2.00 o 
   1   5  11      213.92      234.74      9.09 o 
   2   5  11      828.12      787.44     33.96 o 
   3   5  11        5.60        0.50      3.80 o 
   4   5  11      110.50       96.79      6.59 o 
   5   5  11        5.13        8.79      3.70 o 
  -6   6  11      212.84      214.47      8.49 o 
  -5   6  11       31.73       30.67      5.69 o 
  -4   6  11      249.21      244.73     17.68 o 
  -3   6  11      274.19      255.92     18.08 o 
  -2   6  11       27.60       27.07      3.20 o 
  -1   6  11     1406.37     1429.35     59.83 o 
   0   6  11      230.13      220.76      8.49 o 
   1   6  11       90.17       93.50      4.50 o 
   2   6  11      166.65      150.84      8.19 o 
   3   6  11      209.18      209.47     14.78 o 
   4   6  11      225.82      226.05     11.79 o 
  -6   7  11      180.82      183.90     10.19 o 
  -5   7  11       48.11       44.35      6.49 o 
  -4   7  11      468.15      418.55     28.17 o 
  -3   7  11       95.33       85.21      7.99 o 
  -2   7  11       61.00       67.53      4.60 o 
  -1   7  11       86.02       88.50      5.19 o 
   0   7  11      459.82      472.99     16.68 o 
   1   7  11      179.12      185.50      7.39 o 
   2   7  11       18.63       16.78      3.00 o 
   3   7  11      172.64      163.72      8.89 o 
   4   7  11      117.87      139.25      8.39 o 
  -5   8  11      274.14      272.40     13.39 o 
  -4   8  11        0.08       -1.90      3.80 o 
  -3   8  11       77.69       79.01      7.59 o 
  -2   8  11       15.40       10.89      2.60 o 
  -1   8  11       33.18       25.57      3.00 o 
   0   8  11      953.49      937.18     39.56 o 
   1   8  11       78.40       75.12      3.90 o 
   2   8  11       27.41       31.07      4.89 o 
   3   8  11       67.98       61.13      4.89 o 
  -4   9  11      169.29      183.90     14.08 o 
  -3   9  11      301.16      305.97     20.98 o 
  -2   9  11       26.42       24.07      2.90 o 
  -1   9  11       87.10       99.89      8.19 o 
   0   9  11       79.09       78.31      4.79 o 
   1   9  11      350.29      384.08     17.18 o 
   2   9  11        2.68        2.90      3.80 o 
  -2  10  11      148.00      137.75     10.59 o 
  -3 -10  12       28.33       28.47      4.69 o 
  -2 -10  12        2.95        6.69      3.90 o 
  -1 -10  12       20.43       25.47      4.50 o 
   0 -10  12      121.21      127.96      8.39 o 
   1 -10  12      188.56      188.89     10.79 o 
   2 -10  12       57.10       55.94      5.69 o 
  -4  -9  12       89.75      105.49      6.09 o 
  -3  -9  12      308.95      342.13     16.68 o 
  -2  -9  12        2.82        2.10      2.20 o 
  -1  -9  12       84.18       88.50      4.50 o 
   0  -9  12      375.35      372.20     12.79 o 
   1  -9  12      189.75      183.60      7.29 o 
   2  -9  12      123.49      119.57      5.49 o 
   3  -9  12       10.85        9.29      2.50 o 
  -5  -8  12       63.60       71.12      3.80 o 
  -4  -8  12       26.69       30.07      2.70 o 
  -3  -8  12      206.23      191.99      7.59 o 
  -2  -8  12       29.82       26.27      2.80 o 
  -1  -8  12        6.82        7.79      2.40 o 
   0  -8  12      214.39      221.86      8.39 o 
   1  -8  12       23.98       20.88      2.70 o 
   2  -8  12      263.59      247.43      9.39 o 
   3  -8  12       59.74       46.15      3.60 o 
   4  -8  12       35.35       34.16      3.80 o 
  -5  -7  12       52.73       57.34      3.40 o 
  -4  -7  12       57.98       72.72      3.80 o 
  -3  -7  12       57.75       48.05      3.50 o 
  -2  -7  12      203.07      186.00      7.39 o 
  -1  -7  12        6.18        9.49      2.40 o 
   0  -7  12       23.69       25.87      2.80 o 
   1  -7  12      664.05      640.70     20.88 o 
   2  -7  12       28.52       33.36      3.00 o 
   3  -7  12      603.84      592.46     19.48 o 
   4  -7  12        1.62        3.30      2.80 o 
  -6  -6  12       11.38       18.28      2.80 o 
  -5  -6  12       33.99       38.36      2.90 o 
  -4  -6  12      182.71      177.21      6.29 o 
  -3  -6  12        3.50        0.80      2.30 o 
  -2  -6  12      401.48      399.27     13.88 o 
  -1  -6  12        1.70       -1.00      2.10 o 
   0  -6  12        3.07        5.89      2.00 o 
   1  -6  12      612.62      603.34     19.78 o 
   2  -6  12      451.86      423.54     14.48 o 
   3  -6  12      120.60      117.37      6.29 o 
   4  -6  12      143.69      149.74      7.49 o 
   5  -6  12       15.30       14.98      3.20 o 
  -6  -5  12      207.37      224.56      8.49 o 
  -5  -5  12      113.63      120.37      5.49 o 
  -4  -5  12       50.87       48.55      3.10 o 
  -3  -5  12      124.08      107.88      4.10 o 
  -2  -5  12      360.31      382.08     11.79 o 
  -1  -5  12      340.91      338.23     10.59 o 
   0  -5  12       56.03       49.05      2.90 o 
   1  -5  12       65.02       66.63      3.50 o 
   2  -5  12      799.92      808.52     23.07 o 
   3  -5  12        0.17       -1.00      2.20 o 
   4  -5  12      251.89      247.53     10.79 o 
   5  -5  12       52.97       64.23      4.89 o 
  -7  -4  12        9.76        3.90      2.70 o 
  -6  -4  12      367.37      361.51     12.49 o 
  -5  -4  12        9.36        7.49      2.40 o 
  -4  -4  12        2.48        1.20      1.70 o 
  -3  -4  12      183.07      180.20      5.79 o 
  -2  -4  12        8.75       10.19      2.10 o 
  -1  -4  12     1229.82     1235.46     34.56 o 
   0  -4  12        1.44        1.80      1.80 o 
   1  -4  12      129.15      128.46      4.99 o 
   2  -4  12      761.29      772.86     24.47 o 
   3  -4  12      406.06      429.63     14.78 o 
   4  -4  12      273.12      271.51     10.19 o 
   5  -4  12        7.38        6.69      3.00 o 
  -7  -3  12        0.16       -1.30      2.60 o 
  -6  -3  12      284.94      281.49     10.09 o 
  -5  -3  12       79.02       74.62      3.80 o 
  -4  -3  12       20.40       22.98      2.40 o 
  -3  -3  12       57.20       56.04      2.90 o 
  -2  -3  12       62.06       55.04      3.10 o 
  -1  -3  12       61.04       64.63      3.30 o 
   0  -3  12      405.87      385.78     11.69 o 
   1  -3  12       36.98       28.97      2.80 o 
   2  -3  12      354.47      352.32     12.19 o 
   3  -3  12      866.45      866.46     27.67 o 
   4  -3  12       63.27       77.62      4.50 o 
   5  -3  12      216.11      230.95      9.19 o 
  -7  -2  12        6.23        7.59      2.80 o 
  -6  -2  12       42.72       49.15      3.30 o 
  -5  -2  12      959.56      975.24     26.87 o 
  -4  -2  12       22.49       17.98      2.20 o 
  -3  -2  12      302.95      270.11      8.39 o 
  -2  -2  12      735.88      710.43     22.68 o 
  -1  -2  12      275.67      266.21      9.49 o 
   0  -2  12       31.08       34.16      2.50 o 
   1  -2  12       22.22       18.38      2.20 o 
   2  -2  12      100.29       89.00      3.90 o 
   3  -2  12      334.33      321.25     11.39 o 
   4  -2  12      187.79      188.10     10.29 o 
   5  -2  12      331.52      363.11     17.38 o 
  -7  -1  12        6.00        4.69      1.80 o 
  -6  -1  12       41.61       44.35      2.60 o 
  -5  -1  12      630.96      662.68     18.78 o 
  -4  -1  12      225.25      215.57      7.09 o 
  -3  -1  12      181.70      171.61      6.09 o 
  -2  -1  12      440.57      445.02     12.69 o 
  -1  -1  12      205.67      202.78      6.09 o 
   0  -1  12      320.47      341.53      8.79 o 
   1  -1  12      374.61      403.26     10.29 o 
   2  -1  12       15.66       22.98      2.80 o 
   3  -1  12        2.51        3.00      2.60 o 
   4  -1  12      926.33      934.58     39.26 o 
   5  -1  12       88.12       96.99      6.89 o 
  -7   0  12      132.21      146.84      5.39 o 
  -6   0  12        0.36       -0.80      1.70 o 
  -5   0  12       16.90       19.68      1.90 o 
  -4   0  12      258.62      245.13      7.49 o 
  -3   0  12        7.68        8.39      2.30 o 
  -2   0  12      265.82      278.00     10.39 o 
  -1   0  12      230.06      224.16     10.89 o 
   0   0  12        0.02       -1.00      2.00 o 
   1   0  12     2408.74     2512.47     81.91 o 
   2   0  12      109.81       99.59      5.19 o 
   3   0  12       81.85       92.40      5.09 o 
   4   0  12      275.36      268.81     10.79 o 
   5   0  12      121.17      137.45      8.39 o 
  -7   1  12      119.35      123.87      6.29 o 
  -6   1  12        9.00        4.69      2.60 o 
  -5   1  12       76.10       80.51      4.60 o 
  -4   1  12      699.40      671.17     22.68 o 
  -3   1  12      142.83      133.16      5.89 o 
  -2   1  12      151.11      149.84      6.29 o 
  -1   1  12       52.77       55.94      3.40 o 
   0   1  12      121.72      117.97      5.49 o 
   1   1  12      487.05      486.87     17.18 o 
   2   1  12      598.92      585.06     20.48 o 
   3   1  12        0.87        3.60      2.50 o 
   4   1  12       37.45       40.66      3.80 o 
   5   1  12      584.57      561.09     38.16 o 
  -7   2  12      138.25      142.94      6.99 o 
  -6   2  12      135.01      130.76      6.29 o 
  -5   2  12      254.20      255.72      9.89 o 
  -4   2  12       11.33       11.09      2.30 o 
  -3   2  12      147.07      154.53      6.39 o 
  -2   2  12      131.57      130.36      5.89 o 
  -1   2  12      392.76      366.30     12.79 o 
   0   2  12      514.83      514.94     17.88 o 
   1   2  12       14.53       21.58      2.80 o 
   2   2  12      935.50      933.09     31.47 o 
   3   2  12      107.57       96.30      6.59 o 
   4   2  12        0.57       -1.60      3.20 o 
   5   2  12      314.94      314.96     16.08 o 
  -7   3  12        0.12        1.70      3.00 o 
  -6   3  12      225.73      222.56     11.09 o 
  -5   3  12       61.08       55.04      3.70 o 
  -4   3  12      291.29      278.80     10.39 o 
  -3   3  12      206.72      230.95      8.69 o 
  -2   3  12       43.42       47.25      3.00 o 
  -1   3  12      615.88      605.34     20.18 o 
   0   3  12      219.44      205.98      7.99 o 
   1   3  12      309.79      292.08     13.98 o 
   2   3  12      164.31      153.03      8.49 o 
   3   3  12      295.73      289.29     14.28 o 
   4   3  12      170.20      165.22      9.59 o 
   5   3  12       63.59       71.82      6.29 o 
  -7   4  12      117.97      124.46      7.59 o 
  -6   4  12      230.73      229.75     11.39 o 
  -5   4  12      207.99      203.68      9.89 o 
  -4   4  12       41.48       43.85      3.70 o 
  -3   4  12       17.95       18.78      2.60 o 
  -2   4  12     1010.65     1030.28     41.55 o 
  -1   4  12       32.60       34.06      2.80 o 
   0   4  12      196.60      224.36      8.39 o 
   1   4  12      314.82      333.74     11.89 o 
   2   4  12      104.34      100.09      6.39 o 
   3   4  12      362.06      350.52     16.78 o 
   4   4  12        4.63        5.09      3.60 o 
  -6   5  12        6.31        2.60      2.80 o 
  -5   5  12      258.98      277.80     12.69 o 
  -4   5  12       46.09       50.25      3.70 o 
  -3   5  12        3.15       11.09      4.30 o 
  -2   5  12     1028.48      995.62     62.73 o 
  -1   5  12      581.71      551.20     35.76 o 
   0   5  12      165.36      165.32      8.59 o 
   1   5  12      101.27      104.49      6.29 o 
   2   5  12      336.36      344.43     16.18 o 
   3   5  12      329.58      337.73     16.18 o 
   4   5  12       60.37       63.23      5.69 o 
  -6   6  12       86.58       90.50      6.59 o 
  -5   6  12      254.82      242.64     18.28 o 
  -4   6  12       59.99       66.83      7.59 o 
  -3   6  12       62.36       61.63      6.99 o 
  -2   6  12       22.07       14.88      4.40 o 
  -1   6  12      529.10      513.94     33.36 o 
   0   6  12       15.47       12.89      2.80 o 
   1   6  12       15.06       17.98      3.00 o 
   2   6  12      305.65      303.27     14.48 o 
   3   6  12       11.67       13.79      3.50 o 
  -5   7  12        1.66        5.49      4.79 o 
  -4   7  12       61.45       65.43      7.39 o 
  -3   7  12        2.14        8.19      4.00 o 
  -2   7  12       24.88       23.97      4.89 o 
  -1   7  12      979.21      994.52     62.23 o 
   0   7  12       35.36       31.77      3.40 o 
   1   7  12       15.73       16.58      2.90 o 
   2   7  12       37.43       27.07      3.60 o 
   3   7  12      143.60      147.64      8.49 o 
  -4   8  12      161.05      141.45     11.89 o 
  -3   8  12      108.72       98.49      9.09 o 
  -2   8  12       61.48       61.83      6.69 o 
  -1   8  12       64.13       62.33      6.59 o 
   0   8  12      466.04      460.50     20.48 o 
   1   8  12       16.97        8.99      2.70 o 
   2   8  12       52.46       57.94      4.69 o 
  -3   9  12      155.94      149.84     12.09 o 
  -2   9  12       13.90       18.98      4.30 o 
  -1   9  12      118.13      125.56     10.09 o 
   0   9  12      336.24      380.09     25.17 o 
  -1 -10  13       80.68       78.02      6.59 o 
   0 -10  13       30.17       27.77      4.69 o 
  -3  -9  13        6.52        0.40      2.40 o 
  -2  -9  13        3.75        5.49      2.50 o 
  -1  -9  13        4.25        3.30      3.90 o 
   0  -9  13      126.70      119.07      5.59 o 
   1  -9  13      128.04      124.46      5.79 o 
   2  -9  13      103.21       93.60      4.89 o 
  -4  -8  13       24.09       20.88      2.70 o 
  -3  -8  13      250.10      279.20     10.49 o 
  -2  -8  13        3.18        3.60      2.60 o 
  -1  -8  13        7.75        5.19      2.60 o 
   0  -8  13      393.13      397.07     14.28 o 
   1  -8  13        0.62       -1.20      2.30 o 
   2  -8  13      185.85      182.00      8.69 o 
   3  -8  13        9.35        8.99      3.00 o 
  -5  -7  13       26.10       28.67      3.10 o 
  -4  -7  13       40.11       44.85      3.20 o 
  -3  -7  13      264.91      286.89     10.69 o 
  -2  -7  13       88.60       99.09      4.99 o 
  -1  -7  13      107.28       93.30      4.89 o 
   0  -7  13      317.69      312.36     11.39 o 
   1  -7  13      277.80      268.91     10.09 o 
   2  -7  13       98.00       95.60      5.69 o 
   3  -7  13       28.94       36.16      3.80 o 
  -5  -6  13        4.45        5.59      2.70 o 
  -4  -6  13       95.33       83.21      4.60 o 
  -3  -6  13      121.50      121.47      4.99 o 
  -2  -6  13       75.35       70.12      4.20 o 
  -1  -6  13        1.11        1.00      2.40 o 
   0  -6  13       68.90       74.02      4.20 o 
   1  -6  13      890.45      896.33     32.86 o 
   2  -6  13       78.22       86.41      5.39 o 
   3  -6  13      248.06      258.42     11.19 o 
   4  -6  13      125.06      133.16      7.19 o 
  -6  -5  13        6.39        8.39      2.80 o 
  -5  -5  13       12.34       13.88      2.80 o 
  -4  -5  13       71.39       78.91      4.40 o 
  -3  -5  13       37.68       43.45      3.40 o 
  -2  -5  13      362.99      353.02     11.19 o 
  -1  -5  13      120.74      114.58      4.89 o 
   0  -5  13       90.64       87.11      4.60 o 
   1  -5  13      442.26      463.30     15.78 o 
   2  -5  13      293.92      295.48     10.69 o 
   3  -5  13      167.55      162.72      7.99 o 
   4  -5  13      207.99      215.57      9.99 o 
  -6  -4  13      302.11      314.86     11.29 o 
  -5  -4  13      132.92      137.05      6.09 o 
  -4  -4  13       17.02       15.58      2.40 o 
  -3  -4  13      132.41      136.45      5.19 o 
  -2  -4  13       27.46       30.67      3.00 o 
  -1  -4  13      509.23      500.66     16.78 o 
   0  -4  13       48.82       48.65      3.40 o 
   1  -4  13       41.09       38.26      3.10 o 
   2  -4  13      417.26      408.66     13.98 o 
   3  -4  13        0.25       -1.10      2.20 o 
   4  -4  13      298.20      306.97     11.49 o 
   5  -4  13       14.96       18.58      3.50 o 
  -6  -3  13      344.55      344.03     12.09 o 
  -5  -3  13       15.36       14.88      2.40 o 
  -4  -3  13       92.94       94.30      4.30 o 
  -3  -3  13      253.69      244.23      7.99 o 
  -2  -3  13      384.43      366.10     12.69 o 
  -1  -3  13       38.15       38.96      3.20 o 
   0  -3  13       48.29       55.54      4.89 o 
   1  -3  13       65.51       60.73      3.80 o 
   2  -3  13       77.75       74.32      4.20 o 
   3  -3  13      511.93      532.42     17.88 o 
   4  -3  13      259.39      271.51     10.19 o 
   5  -3  13       43.87       50.94      5.49 o 
  -7  -2  13       32.26       43.25      2.90 o 
  -6  -2  13      134.07      133.26      5.69 o 
  -5  -2  13      419.13      429.53     12.99 o 
  -4  -2  13      123.54      134.25      5.19 o 
  -3  -2  13      212.41      219.86      7.29 o 
  -2  -2  13      218.46      204.28      7.99 o 
  -1  -2  13       85.19       89.90      4.60 o 
   0  -2  13      665.07      679.16     21.78 o 
   1  -2  13        3.97        3.80      2.30 o 
   2  -2  13       30.15       25.37      3.90 o 
   3  -2  13      782.66      776.36     33.26 o 
   4  -2  13        0.86       -1.70      3.30 o 
   5  -2  13      157.05      171.61     10.29 o 
  -7  -1  13       20.99       28.17      2.60 o 
  -6  -1  13       16.68       20.78      2.30 o 
  -5  -1  13      341.70      321.85     12.29 o 
  -4  -1  13       65.55       72.32      4.40 o 
  -3  -1  13       78.65       72.32      4.40 o 
  -2  -1  13      211.58      211.57      8.49 o 
  -1  -1  13        0.36        1.70      3.00 o 
   0  -1  13     1695.32     1689.36     55.54 o 
   1  -1  13      320.75      323.95     12.19 o 
   2  -1  13        1.51       -1.20      2.50 o 
   3  -1  13      124.56      125.06      7.69 o 
   4  -1  13       57.66       47.85      5.09 o 
   5  -1  13      132.46      170.51     10.19 o 
  -7   0  13        9.80       14.98      3.10 o 
  -6   0  13        1.36       -0.50      2.60 o 
  -5   0  13      115.89      115.27      5.89 o 
  -4   0  13      142.14      136.35      6.29 o 
  -3   0  13       57.34       49.75      3.60 o 
  -2   0  13       19.01       19.38      2.70 o 
  -1   0  13      198.23      208.07     10.59 o 
   0   0  13       48.90       44.65      3.60 o 
   1   0  13      687.47      669.67     23.17 o 
   2   0  13        2.92        3.40      2.60 o 
   3   0  13        1.34        1.30      2.70 o 
   4   0  13      942.98      992.22     41.75 o 
   5   0  13        4.65        9.79      3.90 o 
  -7   1  13      186.37      186.10      8.39 o 
  -6   1  13      186.83      184.40      8.09 o 
  -5   1  13        6.51        1.20      2.40 o 
  -4   1  13      224.96      244.63      9.59 o 
  -3   1  13       69.10       72.12      4.40 o 
  -2   1  13      377.63      388.38     13.79 o 
  -1   1  13      105.51      109.78      5.19 o 
   0   1  13      216.29      225.16      9.09 o 
   1   1  13     1194.60     1210.88     40.56 o 
   2   1  13      344.11      336.23     12.79 o 
   3   1  13        0.85        0.20      2.60 o 
   4   1  13       73.66       77.62      6.39 o 
   5   1  13       94.05       93.20     10.59 o 
  -6   2  13       99.96      105.79      5.59 o 
  -5   2  13      241.28      212.87      8.69 o 
  -4   2  13      193.08      170.91      7.29 o 
  -3   2  13      119.87      111.48      5.29 o 
  -2   2  13      816.37      803.13     26.57 o 
  -1   2  13      214.28      213.37      8.19 o 
   0   2  13      348.24      373.19     11.49 o 
   1   2  13      114.29      107.48      6.99 o 
   2   2  13      478.24      486.77     22.38 o 
   3   2  13        0.62       -0.40      3.30 o 
   4   2  13       22.73       25.57      4.20 o 
  -6   3  13       67.71       72.32      5.49 o 
  -5   3  13       32.65       31.87      3.70 o 
  -4   3  13        0.60       -0.70      2.50 o 
  -3   3  13      920.52      910.31     37.36 o 
  -2   3  13        0.53       -0.50      2.30 o 
  -1   3  13        2.51        3.80      2.40 o 
   0   3  13      348.51      329.84     11.99 o 
   1   3  13      235.98      243.34     12.29 o 
   2   3  13      321.53      305.97     14.98 o 
   3   3  13       35.94       33.76      4.40 o 
   4   3  13       42.21       42.25      4.99 o 
  -6   4  13      193.65      216.96     10.89 o 
  -5   4  13       15.63       18.68      3.00 o 
  -4   4  13       25.72       30.47      3.30 o 
  -3   4  13      501.55      496.86     20.98 o 
  -2   4  13      713.82      725.31     29.67 o 
  -1   4  13      126.73      134.45      6.69 o 
   0   4  13      107.62      105.19      4.69 o 
   1   4  13      491.32      471.39     21.48 o 
   2   4  13      144.54      136.15      8.19 o 
   3   4  13      178.66      178.31      9.99 o 
   4   4  13        2.69       -1.20      3.70 o 
  -5   5  13      199.72      218.76     10.49 o 
  -4   5  13        7.17        6.09      4.60 o 
  -3   5  13       59.88       54.94      7.09 o 
  -2   5  13      575.26      625.62     40.76 o 
  -1   5  13       34.47       32.36      5.59 o 
   0   5  13       12.75        7.79      2.80 o 
   1   5  13      164.88      169.72      9.29 o 
   2   5  13        7.08       10.09      3.30 o 
   3   5  13      696.34      724.71     32.26 o 
  -5   6  13       34.07       23.27      5.79 o 
  -4   6  13       21.56       18.48      5.19 o 
  -3   6  13       11.35        2.50      4.10 o 
  -2   6  13      352.81      381.89     26.07 o 
  -1   6  13      177.44      195.39     14.88 o 
   0   6  13       14.23       13.29      3.10 o 
   1   6  13       25.24       34.56      4.00 o 
   2   6  13      203.18      191.29     10.19 o 
  -4   7  13      114.08      115.57     10.69 o 
  -3   7  13       97.44       89.10      8.89 o 
  -2   7  13       17.81       14.38      4.89 o 
  -1   7  13      881.45      928.49     58.64 o 
   0   7  13       64.98       69.12      5.09 o 
   1   7  13        4.86        5.39      3.10 o 
  -3   8  13       15.11       15.88      4.89 o 
  -2   8  13      217.36      236.44     17.18 o 
  -1   8  13      471.30      506.95     33.26 o 
   0   8  13       42.50       50.25      6.59 o 
  -3  -8  14       57.56       67.53      4.89 o 
  -2  -8  14       28.76       25.17      3.60 o 
  -1  -8  14      168.28      164.22      8.09 o 
   0  -8  14      230.14      232.15     10.39 o 
   1  -8  14       41.20       38.06      4.00 o 
  -4  -7  14        0.94        3.80      2.80 o 
  -3  -7  14      122.57      111.78      5.49 o 
  -2  -7  14        2.22        1.70      2.90 o 
  -1  -7  14      192.84      183.80      8.79 o 
   0  -7  14      393.44      416.95     16.78 o 
   1  -7  14      204.15      200.08      9.39 o 
   2  -7  14      452.91      439.92     17.68 o 
  -4  -6  14       33.36       43.95      3.60 o 
  -3  -6  14      212.06      206.68      8.19 o 
  -2  -6  14       76.13       71.52      5.09 o 
  -1  -6  14       12.39       14.38      3.30 o 
   0  -6  14       36.65       31.47      3.80 o 
   1  -6  14      360.46      352.62     14.48 o 
   2  -6  14       69.72       67.93      4.89 o 
   3  -6  14      299.35      292.68     12.69 o 
  -5  -5  14       16.67       20.48      3.10 o 
  -4  -5  14      215.71      216.17      8.39 o 
  -3  -5  14       28.49       32.86      3.20 o 
  -2  -5  14      216.59      231.65     10.39 o 
  -1  -5  14       41.53       39.16      3.40 o 
   0  -5  14        2.21        1.80      2.50 o 
   1  -5  14      213.73      206.88      8.19 o 
   2  -5  14      132.44      121.97      6.69 o 
   3  -5  14      174.42      184.70      8.99 o 
  -5  -4  14       52.89       50.94      3.90 o 
  -4  -4  14       99.70       84.01      4.89 o 
  -3  -4  14      481.71      452.51     13.49 o 
  -2  -4  14      186.64      204.08      8.19 o 
  -1  -4  14      150.21      156.83      6.79 o 
   0  -4  14      151.63      130.36      5.99 o 
   1  -4  14      102.79       98.99      5.49 o 
   2  -4  14      373.28      362.51     12.89 o 
   3  -4  14      124.80      137.75      6.39 o 
   4  -4  14       51.51       60.13      4.89 o 
  -6  -3  14       91.50       98.09      5.19 o 
  -5  -3  14       66.63       71.42      3.90 o 
  -4  -3  14       52.49       51.04      3.30 o 
  -3  -3  14      204.07      209.37      7.29 o 
  -2  -3  14        0.42       -0.80      2.40 o 
  -1  -3  14      627.26      616.43     20.38 o 
   0  -3  14        0.62       -0.60      2.30 o 
   1  -3  14       24.71       22.68      2.90 o 
   2  -3  14      291.23      283.39     10.59 o 
   3  -3  14      116.95      101.19      7.29 o 
   4  -3  14      362.54      406.56     19.38 o 
  -6  -2  14      125.54      133.06      5.59 o 
  -5  -2  14        6.79        1.80      2.30 o 
  -4  -2  14       95.18       88.20      4.20 o 
  -3  -2  14       11.76       14.98      2.40 o 
  -2  -2  14       20.66       20.88      2.50 o 
  -1  -2  14      568.96      554.00     18.38 o 
   0  -2  14      742.48      784.55     33.66 o 
   1  -2  14       14.37       13.69      3.70 o 
   2  -2  14       11.59       16.58      3.80 o 
   3  -2  14      248.81      235.94     12.49 o 
   4  -2  14      208.58      226.55     12.29 o 
  -6  -1  14       24.65       27.67      2.50 o 
  -5  -1  14      273.67      286.89      8.99 o 
  -4  -1  14       62.14       60.93      4.20 o 
  -3  -1  14       76.67       71.22      4.50 o 
  -2  -1  14      208.44      207.37      8.59 o 
  -1  -1  14       54.70       44.05      4.60 o 
   0  -1  14      766.83      744.69     31.07 o 
   1  -1  14        1.03        1.30      3.10 o 
   2  -1  14        2.28       -1.30      3.20 o 
   3  -1  14      544.93      553.40     24.87 o 
   4  -1  14       70.85       75.62      6.39 o 
  -6   0  14       14.05       11.99      3.00 o 
  -5   0  14      148.18      140.85      6.79 o 
  -4   0  14       12.47        8.69      2.70 o 
  -3   0  14      190.24      203.78      8.49 o 
  -2   0  14       36.80       38.06      3.40 o 
  -1   0  14      245.68      272.80     13.39 o 
   0   0  14     1217.98     1233.76     41.26 o 
   1   0  14      147.38      143.94      6.89 o 
   2   0  14       30.79       29.97      3.50 o 
   3   0  14       21.30       15.98      4.00 o 
   4   0  14      424.93      494.06     34.76 o 
  -6   1  14       61.58       61.43      4.40 o 
  -5   1  14        6.96        5.49      2.80 o 
  -4   1  14       58.69       58.34      4.00 o 
  -3   1  14      199.14      200.18      8.19 o 
  -2   1  14      183.62      183.30      7.69 o 
  -1   1  14      648.72      622.52     21.18 o 
   0   1  14       39.35       43.95      3.80 o 
   1   1  14      465.71      460.20     16.88 o 
   2   1  14        2.05        6.89      3.50 o 
   3   1  14       35.81       39.56      4.99 o 
   4   1  14       68.25       55.44      8.99 o 
  -6   2  14       70.64       78.31      5.89 o 
  -5   2  14       33.16       26.47      3.80 o 
  -4   2  14      596.44      546.51     23.77 o 
  -3   2  14      100.89       91.30      5.89 o 
  -2   2  14       24.93       24.67      3.30 o 
  -1   2  14      132.96      131.96      7.29 o 
   0   2  14      473.23      493.86     17.58 o 
   1   2  14      286.65      287.89     14.38 o 
   2   2  14      177.33      185.50     10.49 o 
   3   2  14       58.76       73.62      6.29 o 
  -5   3  14        5.87        8.19      2.90 o 
  -4   3  14      238.98      239.34     11.59 o 
  -3   3  14      416.26      419.64     18.38 o 
  -2   3  14       95.22       90.70      5.49 o 
  -1   3  14       21.20       18.78      2.90 o 
   0   3  14      563.70      570.58     19.88 o 
   1   3  14       38.96       42.05      3.20 o 
   2   3  14      295.13      303.57     15.08 o 
   3   3  14       33.47       43.15      5.09 o 
  -5   4  14        2.12        4.10      2.70 o 
  -4   4  14       11.87       20.28      3.10 o 
  -3   4  14      565.74      630.42     26.37 o 
  -2   4  14        0.76        1.60      2.20 o 
  -1   4  14       50.93       51.44      6.79 o 
   0   4  14       49.30       52.64      4.89 o 
   1   4  14       42.37       37.46      4.40 o 
   2   4  14      419.27      425.14     20.08 o 
   3   4  14      108.12      116.37      7.79 o 
  -4   5  14       35.64       30.47      6.19 o 
  -3   5  14      114.94      112.68     10.59 o 
  -2   5  14      579.73      624.32     41.06 o 
  -1   5  14       43.16       46.25      6.49 o 
   0   5  14        8.50        9.79      3.50 o 
   1   5  14      334.62      335.74     16.08 o 
   2   5  14      149.44      140.15      8.49 o 
  -4   6  14       61.61       63.73      8.09 o 
  -3   6  14       18.80       11.39      5.09 o 
  -2   6  14      416.21      411.85     28.27 o 
  -1   6  14        0.55        1.90      3.90 o 
   0   6  14        1.72       10.69      3.20 o 
   1   6  14      263.42      276.10     13.69 o 
  -2   7  14      120.18      126.96     11.19 o 
  -1   7  14      102.79      117.27     10.39 o 
  -2  -7  15        0.48       -0.80      3.00 o 
  -1  -7  15       37.88       30.57      3.90 o 
   0  -7  15      351.75      365.00     15.28 o 
   1  -7  15       14.68       10.49      3.50 o 
  -3  -6  15      138.27      154.93      6.89 o 
  -2  -6  15        4.57       -1.50      3.00 o 
  -1  -6  15       46.70       44.35      4.40 o 
   0  -6  15       74.94       67.63      5.09 o 
   1  -6  15      163.94      148.34      7.89 o 
   2  -6  15      168.96      160.13      8.39 o 
  -4  -5  15      160.66      153.53      6.89 o 
  -3  -5  15       52.25       54.64      4.00 o 
  -2  -5  15       50.27       53.64      4.69 o 
  -1  -5  15       40.69       45.95      4.30 o 
   0  -5  15       19.78       21.28      3.50 o 
   1  -5  15      410.65      397.17     16.28 o 
   2  -5  15       10.99       13.29      3.50 o 
  -4  -4  15      155.61      179.41      7.49 o 
  -3  -4  15       36.82       41.16      3.20 o 
  -2  -4  15      622.42      629.42     20.98 o 
  -1  -4  15        9.82        7.19      2.70 o 
   0  -4  15        3.42        5.29      2.70 o 
   1  -4  15      199.19      183.20      7.79 o 
   2  -4  15      142.76      128.06      6.09 o 
   3  -4  15      561.76      627.32     24.27 o 
  -5  -3  15      101.65      116.07      5.79 o 
  -4  -3  15        5.08        6.89      2.50 o 
  -3  -3  15       15.27       20.18      2.80 o 
  -2  -3  15      364.52      352.22     12.79 o 
  -1  -3  15      566.76      575.28     19.28 o 
   0  -3  15        4.55        3.80      2.60 o 
   1  -3  15       16.58       10.79      3.80 o 
   2  -3  15      384.22      384.28     18.28 o 
   3  -3  15       85.45       79.01      6.59 o 
  -5  -2  15        7.93        4.89      3.00 o 
  -4  -2  15       60.88       62.53      4.50 o 
  -3  -2  15       71.85       77.22      4.89 o 
  -2  -2  15       15.42       10.29      2.90 o 
  -1  -2  15      612.65      628.42     27.57 o 
   0  -2  15        2.77        2.80      3.50 o 
   1  -2  15       22.66       18.68      3.80 o 
   2  -2  15      269.25      276.60     13.98 o 
   3  -2  15      239.47      268.51     13.98 o 
  -5  -1  15       21.33       26.07      3.40 o 
  -4  -1  15       55.18       48.55      3.90 o 
  -3  -1  15      137.75      134.75      6.59 o 
  -2  -1  15      142.01      130.46      6.39 o 
  -1  -1  15      472.02      470.79     21.38 o 
   0  -1  15      262.44      268.51     13.49 o 
   1  -1  15       35.74       44.25      4.89 o 
   2  -1  15      167.18      170.22      9.79 o 
   3  -1  15      317.30      320.15     15.98 o 
  -5   0  15       48.44       45.75      3.90 o 
  -4   0  15       53.41       52.94      4.00 o 
  -3   0  15      201.10      185.20      8.09 o 
  -2   0  15      376.60      356.21     13.29 o 
  -1   0  15       17.46       18.48      2.90 o 
   0   0  15      621.98      621.42     27.07 o 
   1   0  15        5.12        7.39      2.90 o 
   2   0  15       57.84       67.03      6.09 o 
   3   0  15       14.43        6.99      6.09 o 
  -5   1  15      322.49      327.64     12.69 o 
  -4   1  15      108.67      127.86      6.19 o 
  -3   1  15       49.24       50.45      3.80 o 
  -2   1  15       10.39        9.59      2.80 o 
  -1   1  15      534.45      529.52     23.17 o 
   0   1  15      174.39      174.21     14.88 o 
   1   1  15       30.70       28.67      4.30 o 
   2   1  15        3.17       -1.30      3.60 o 
   3   1  15       10.48        8.39      5.89 o 
  -5   2  15       68.46       61.63      5.19 o 
  -4   2  15      381.26      389.28     17.78 o 
  -3   2  15        0.32        0.10      2.80 o 
  -2   2  15       83.13       89.60      5.89 o 
  -1   2  15      311.93      345.82     15.78 o 
   0   2  15        5.12        4.30      2.60 o 
   1   2  15      600.36      604.74     27.47 o 
   2   2  15       56.25       55.84      5.69 o 
  -4   3  15      503.75      499.26     21.78 o 
  -3   3  15       23.72       27.37      3.50 o 
  -2   3  15      106.51      101.49      6.09 o 
  -1   3  15       36.82       31.77      3.50 o 
   0   3  15       76.29       75.52      4.30 o 
   1   3  15      319.42      340.93     12.69 o 
   2   3  15       72.01       75.82      6.39 o 
  -4   4  15       30.18       25.47      3.30 o 
  -3   4  15      345.71      383.88     27.27 o 
  -2   4  15       11.18       12.69      5.09 o 
  -1   4  15        8.35        6.69      5.09 o 
   0   4  15      219.42      219.96     17.28 o 
   1   4  15       98.66      112.58      7.59 o 
  -3   5  15      203.38      208.87     16.88 o 
  -2   5  15      123.73      128.56     11.69 o 
  -1   5  15       85.30       81.41      8.99 o 
   0   5  15      159.91      185.30     15.08 o 
  -2  -5  16       26.25       23.07      4.00 o 
  -1  -5  16        4.75       -1.60      3.10 o 
   0  -5  16       24.05       24.47      3.90 o 
  -3  -4  16      152.07      173.01      7.39 o 
  -2  -4  16      336.82      363.31     15.38 o 
  -1  -4  16        2.91        4.00      2.80 o 
   0  -4  16       21.90       27.07      3.40 o 
   1  -4  16      475.94      495.96     17.28 o 
  -3  -3  16        8.66        1.40      3.10 o 
  -2  -3  16      504.55      500.36     18.28 o 
  -1  -3  16       73.00       80.21      6.59 o 
   0  -3  16        5.07        2.30      3.80 o 
   1  -3  16      182.99      180.70     10.69 o 
  -4  -2  16       72.30       77.82      5.19 o 
  -3  -2  16       42.48       40.56      3.90 o 
  -2  -2  16       35.54       26.87      3.60 o 
  -1  -2  16      363.91      383.08     18.28 o 
   0  -2  16        3.06       10.79      4.10 o 
   1  -2  16        5.65        3.50      3.90 o 
  -4  -1  16       79.06       85.21      5.29 o 
  -3  -1  16      174.11      175.11      8.09 o 
  -2  -1  16       58.88       65.03      4.69 o 
  -1  -1  16      307.24      297.98     11.69 o 
   0  -1  16       30.88       30.37      4.60 o 
   1  -1  16      149.00      145.74      8.99 o 
  -4   0  16       49.66       60.13      4.40 o 
  -3   0  16       70.93       67.73      4.69 o 
  -2   0  16      195.11      213.57      9.09 o 
  -1   0  16       36.30       35.66      3.60 o 
   0   0  16       44.90       55.64      8.19 o 
   1   0  16       25.00       17.68      6.49 o 
  -4   1  16        0.38       -0.30      3.10 o 
  -3   1  16       49.00       51.44      4.89 o 
  -2   1  16      123.21      127.06      7.69 o 
  -1   1  16        0.36       -1.50      3.00 o 
   0   1  16      670.23      674.37     28.97 o 
   1   1  16        2.91        6.89      5.79 o 
  -3   2  16       36.17       26.47      3.70 o 
  -2   2  16       88.14      100.59      6.59 o 
  -1   2  16       83.82       73.42      5.39 o 
   0   2  16       67.87       72.32      5.39 o 
   1   2  16      214.48      224.76      9.39 o 
  -2   3  16        3.81        0.80      2.80 o 
  -1   3  16       38.83       31.27      3.60 o 
   0   3  16       25.13       27.17      3.60 o 
                                                 
